# Supplementary material for: The gene-regulating proteins NONO and SFPQ assemble into ordered filaments
Source: Commun Biol. 2025 Dec 31;9:117. doi: 10.1038/s42003-025-09396-8 (PMC12848012; doi:10.1038/s42003-025-09396-8)
Supplement: Supplementary file 4 — Supplementary Data [file 42003_2025_9396_MOESM4_ESM.xls]

## Sheet: SEC profiles
vol1	SEC_120ug/ml	vol2	SEC_60ug/ml	vol3	SEC_30ug/ml	vol4	SEC_10ug/ml
-0.860674	65.915	-0.86074	248.917	-0.861329	2.00423	-0.860744	0.00212588
-0.86014	56.0569	-0.860102	228.077	-0.860743	2.00384	-0.860028	0.00234591
-0.859658	51.1278	-0.859542	217.656	-0.86017	2.00354	-0.859546	0.00306423
-0.859046	41.269	-0.859086	207.236	-0.859831	2.00343	-0.85909	0.00350429
-0.858773	36.34	-0.858825	196.815	-0.859558	2.00333	-0.85883	0.00400259
-0.858551	36.34	-0.8585	186.395	-0.859167	2.00322	-0.858504	0.00450089
-0.857887	26.482	-0.857836	165.554	-0.858503	2.00316	-0.85784	0.0054166
-0.85721	16.6241	-0.857172	144.712	-0.857839	2.00354	-0.857176	0.00641319
-0.856546	6.76687	-0.856508	125.078	-0.857175	2.00443	-0.856499	0.00724801
-0.855882	1.7642	-0.855831	115.822	-0.856498	2.0059	-0.855835	0.00816047
-0.855218	1.76492	-0.855167	115.821	-0.855834	2.00749	-0.855171	0.0092962
-0.854554	1.7658	-0.854503	115.822	-0.85517	2.00946	-0.854507	0.0102701
-0.853877	1.76705	-0.853838	115.825	-0.854506	2.01214	-0.853843	0.0116032
-0.853213	1.76901	-0.853174	115.829	-0.853842	2.01516	-0.853166	0.0133149
-0.852549	1.7719	-0.852497	115.834	-0.853174	2.01868	-0.852502	0.0160263
-0.851885	1.77515	-0.851833	115.84	-0.852507	2.02226	-0.851838	0.0190095
-0.851221	1.77803	-0.851169	115.846	-0.85184	2.02657	-0.851174	0.0221319
-0.850544	1.78253	-0.850505	115.853	-0.851176	2.03078	-0.85051	0.0250374
-0.84988	1.7873	-0.849841	115.86	-0.850508	2.0357	-0.849832	0.0277197
-0.849215	1.79236	-0.849164	115.867	-0.849841	2.04136	-0.849168	0.0307611
-0.848551	1.7983	-0.8485	115.874	-0.849174	2.0476	-0.848504	0.0340807
-0.847887	1.80496	-0.847836	115.881	-0.848506	2.05376	-0.84784	0.0374036
-0.84721	1.81034	-0.847172	115.891	-0.847842	2.05961	-0.847176	0.0399466
-0.846546	1.81579	-0.846508	115.902	-0.847175	2.06523	-0.846499	0.0425026
-0.845882	1.82177	-0.845831	115.914	-0.846508	2.07004	-0.845835	0.0449195
-0.845218	1.82674	-0.845167	115.925	-0.84584	2.07485	-0.845171	0.0476146
-0.844554	1.83082	-0.844503	115.936	-0.845173	2.07897	-0.844507	0.0510505
-0.843877	1.79536	-0.843838	115.868	-0.844509	2.08254	-0.843843	0.0548812
-0.843213	1.72004	-0.843174	115.796	-0.843842	2.08522	-0.843166	0.0584336
-0.842549	1.64322	-0.842497	115.723	-0.843174	2.08736	-0.842502	0.0617659
-0.841885	1.56629	-0.841833	115.649	-0.842507	2.08959	-0.841838	0.0655964
-0.83984	1.32926	-0.839789	115.423	-0.840661	2.09295	-0.840028	0.0746001
-0.839215	1.25061	-0.839086	115.347	-0.839672	2.09324	-0.839103	0.0772077
-0.838408	1.25061	-0.838279	115.346	-0.839177	2.09339	-0.838608	0.0772077
-0.837757	1.21092	-0.837706	115.346	-0.838604	2.09324	-0.838088	0.0783433
-0.837262	1.20985	-0.837211	115.346	-0.837667	2.09289	-0.837228	0.0790615
-0.835934	1.20662	-0.835883	115.346	-0.836338	2.09205	-0.8359	0.080417
-0.83458	1.2034	-0.834555	115.342	-0.83501	2.0915	-0.834572	0.0811352
-0.833252	1.20017	-0.833227	115.332	-0.833682	2.0907	-0.833218	0.0816917
-0.831924	1.19858	-0.831872	115.317	-0.832354	2.09085	-0.83189	0.0824649
-0.830596	1.19715	-0.830544	115.3	-0.831	2.09209	-0.830562	0.0837395
-0.829268	1.19542	-0.829216	115.283	-0.829672	2.09482	-0.829233	0.0857873
-0.827913	1.19413	-0.827888	115.267	-0.828344	2.0981	-0.827905	0.087751
-0.826585	1.19423	-0.82656	115.254	-0.827016	2.10168	-0.826551	0.0903002
-0.825257	1.19627	-0.825206	115.246	-0.825687	2.1044	-0.825223	0.0925712
-0.823929	1.19885	-0.823878	115.247	-0.824333	2.1051	-0.823895	0.0952563
-0.822601	1.20352	-0.822549	115.257	-0.823005	2.10426	-0.822567	0.0982908
-0.821247	1.21067	-0.821221	115.273	-0.821677	2.09969	-0.821239	0.100064
-0.819919	1.21938	-0.819893	115.29	-0.820349	2.09309	-0.819885	0.10513
-0.81859	1.23106	-0.818539	115.307	-0.819021	2.08441	-0.818556	0.106906
-0.817262	1.24536	-0.817211	115.314	-0.817667	2.07538	-0.817228	0.110512
-0.815934	1.26247	-0.815883	115.299	-0.816338	2.06724	-0.8159	0.11617
-0.81458	1.28033	-0.814555	115.259	-0.81501	2.06114	-0.814572	0.11836
-0.813252	1.29909	-0.813227	115.193	-0.813682	2.05915	-0.813218	0.124794
-0.811924	1.31657	-0.811872	115.105	-0.812354	2.06123	-0.81189	0.128133
-0.810596	1.33128	-0.810544	115.003	-0.811	2.06897	-0.810562	0.129909
-0.809268	1.34423	-0.809216	114.893	-0.809672	2.08331	-0.809233	0.136928
-0.807913	1.35387	-0.807888	114.773	-0.808344	2.10697	-0.807905	0.139199
-0.806585	1.36054	-0.80656	114.659	-0.807016	2.13952	-0.806551	0.147622
-0.805257	1.3647	-0.805206	114.56	-0.805687	2.18215	-0.805223	0.150669
-0.803929	1.36841	-0.803878	114.476	-0.804333	2.23564	-0.803895	0.159926
-0.79984	1.37729	-0.799685	114.304	-0.800713	2.42405	-0.800275	0.176943
-0.798903	1.38026	-0.79863	114.26	-0.79919	2.52431	-0.798765	0.182817
-0.797692	1.38026	-0.797263	114.24	-0.798409	2.52431	-0.798023	0.182817
-0.796794	1.38182	-0.796482	114.222	-0.797432	2.64045	-0.797241	0.185365
-0.795973	1.38337	-0.795818	114.222	-0.796143	2.7025	-0.795952	0.188331
-0.793981	1.38653	-0.793982	114.186	-0.794151	2.83831	-0.79396	0.19567
-0.79195	1.38953	-0.79199	114.154	-0.792159	2.98406	-0.791968	0.198083
-0.789958	1.39175	-0.789997	114.125	-0.790167	3.14199	-0.789937	0.202769
-0.787965	1.39274	-0.787966	114.102	-0.788174	3.31071	-0.787944	0.207375
-0.785973	1.39286	-0.785974	114.08	-0.786143	3.48774	-0.785952	0.212388
-0.783981	1.39375	-0.783982	114.06	-0.784151	3.67167	-0.78396	0.220819
-0.78195	1.39352	-0.78199	114.047	-0.782159	3.85722	-0.781968	0.224506
-0.779958	1.39265	-0.779997	114.037	-0.780167	4.04805	-0.779937	0.232516
-0.777965	1.39128	-0.777966	114.033	-0.778174	4.2397	-0.777944	0.242114
-0.775973	1.38846	-0.775974	114.039	-0.776143	4.43722	-0.775952	0.254005
-0.773981	1.38339	-0.773982	114.07	-0.774151	4.63843	-0.77396	0.277721
-0.77195	1.37683	-0.77199	114.136	-0.772159	4.84431	-0.771968	0.286509
-0.769958	1.37005	-0.769997	114.218	-0.770167	5.05438	-0.769937	0.305916
-0.767965	1.3625	-0.767966	114.304	-0.768174	5.26528	-0.767944	0.325527
-0.765973	1.35564	-0.765974	114.392	-0.766143	5.47181	-0.765952	0.34494
-0.763981	1.34927	-0.763982	114.488	-0.764151	5.66693	-0.76396	0.364432
-0.76195	1.34389	-0.76199	114.595	-0.762159	5.84377	-0.761968	0.383785
-0.759958	1.34157	-0.759997	114.71	-0.760167	5.99384	-0.759937	0.401563
-0.757965	1.34311	-0.757966	114.821	-0.758174	6.11597	-0.757944	0.418658
-0.755973	1.34742	-0.755974	114.912	-0.756143	6.20883	-0.755952	0.437791
-0.753981	1.35474	-0.753982	115.002	-0.754151	6.27051	-0.75396	0.468836
-0.75195	1.36409	-0.751989	115.102	-0.752159	6.30727	-0.751968	0.48283
-0.749958	1.37524	-0.749997	115.212	-0.750167	6.32324	-0.749937	0.514951
-0.747965	1.38833	-0.747966	115.322	-0.748174	6.32113	-0.747944	0.550963
-0.745973	1.40154	-0.745974	115.43	-0.746143	6.30941	-0.745952	0.591883
-0.73984	1.43909	-0.739841	115.771	-0.740831	6.27262	-0.740522	0.750198
-0.738669	1.4449	-0.738523	115.909	-0.738829	6.25814	-0.738511	0.811904
-0.737155	1.45136	-0.737009	115.909	-0.737803	6.25814	-0.737583	0.811904
-0.736129	1.45784	-0.736032	115.983	-0.736583	6.25174	-0.736606	0.843547
-0.735006	1.46369	-0.735007	116.065	-0.734971	6.24086	-0.734995	0.874974
-0.732516	1.47422	-0.732517	116.244	-0.732481	6.2327	-0.732505	0.936418
-0.729977	1.48281	-0.730027	116.453	-0.729991	6.22998	-0.730015	0.997513
-0.727487	1.48945	-0.727536	116.685	-0.727501	6.234	-0.727476	1.05684
-0.724997	1.49365	-0.724997	116.942	-0.72501	6.24573	-0.724985	1.1063
-0.722506	1.49342	-0.722507	117.217	-0.722471	6.26461	-0.722495	1.1491
-0.720016	1.48805	-0.720017	117.501	-0.719981	6.28507	-0.720005	1.18551
-0.717477	1.47908	-0.717527	117.783	-0.717491	6.30538	-0.717515	1.21093
-0.714987	1.46462	-0.715036	118.056	-0.715001	6.32323	-0.715012	1.2259
-0.712497	1.44348	-0.712497	118.313	-0.71251	6.33591	-0.712522	1.23116
-0.710006	1.41715	-0.710007	118.535	-0.709971	6.34174	-0.71002	1.22832
-0.707516	1.3865	-0.707517	118.72	-0.707481	6.33698	-0.707517	1.21909
-0.704977	1.35147	-0.705027	118.866	-0.704991	6.32086	-0.705015	1.20681
-0.702487	1.31125	-0.702536	118.965	-0.702501	6.29148	-0.702512	1.19261
-0.699997	1.26825	-0.699997	119.013	-0.70001	6.25332	-0.700022	1.17636
-0.697506	1.22201	-0.697507	119.018	-0.697471	6.2051	-0.69752	1.15691
-0.695016	1.17254	-0.695017	118.989	-0.694981	6.14314	-0.695017	1.13533
-0.692477	1.12096	-0.692527	118.929	-0.692491	6.07726	-0.692515	1.11433
-0.689987	1.0702	-0.690036	118.853	-0.690001	6.00601	-0.690012	1.09105
-0.687497	1.01929	-0.687497	118.761	-0.68751	5.97142	-0.687522	1.064
-0.685006	0.97177	-0.685007	118.655	-0.685008	5.85287	-0.68502	1.03568
-0.682516	0.925259	-0.682517	118.545	-0.682505	5.77428	-0.682517	1.00608
-0.679977	0.878064	-0.680027	118.441	-0.680015	5.6894	-0.680015	0.9745
-0.677487	0.831364	-0.677536	118.344	-0.677513	5.6471	-0.677512	0.943841
-0.674997	0.788407	-0.674997	118.252	-0.67501	5.56678	-0.675022	0.913545
-0.672506	0.752429	-0.672507	118.161	-0.672508	5.49122	-0.672483	0.883031
-0.670016	0.716148	-0.670017	118.068	-0.670005	5.38334	-0.669993	0.852805
-0.667477	0.681281	-0.667527	117.982	-0.667515	5.3437	-0.667502	0.826492
-0.664987	0.64661	-0.665036	117.899	-0.665013	5.26868	-0.665012	0.801873
-0.662497	0.615519	-0.662497	117.819	-0.66251	5.18909	-0.662522	0.777927
-0.660006	0.586825	-0.660007	117.737	-0.660008	5.07521	-0.659983	0.753456
-0.657516	0.559128	-0.657517	117.656	-0.657505	5.00438	-0.657493	0.730622
-0.654977	0.532192	-0.655026	117.576	-0.655015	4.96753	-0.655002	0.707146
-0.652487	0.504498	-0.652536	117.493	-0.652513	4.89381	-0.652512	0.685227
-0.649997	0.479512	-0.649997	117.411	-0.65001	4.81566	-0.650022	0.666079
-0.647506	0.455897	-0.647507	117.326	-0.647508	4.74003	-0.647483	0.644655
-0.645016	0.433384	-0.645017	117.243	-0.644993	4.63234	-0.644993	0.623314
-0.642477	0.411635	-0.642526	117.156	-0.642503	4.59797	-0.642502	0.600444
-0.639987	0.392902	-0.640036	117.071	-0.640013	4.52762	-0.640012	0.579443
-0.637497	0.377022	-0.637497	116.989	-0.637474	4.45419	-0.637522	0.558102
-0.635006	0.361223	-0.635007	116.907	-0.634983	4.38052	-0.634983	0.538457
-0.632516	0.346639	-0.632517	116.83	-0.632493	4.26421	-0.632493	0.517479
-0.629977	0.331746	-0.630026	116.794	-0.630003	4.22856	-0.630002	0.497619
-0.627487	0.31891	-0.627536	116.723	-0.627513	4.16002	-0.627512	0.480389
-0.624997	0.306914	-0.624997	116.62	-0.624974	4.09926	-0.625022	0.464714
-0.622506	0.295759	-0.622507	116.557	-0.622483	4.0403	-0.622483	0.452312
-0.620016	0.284606	-0.620017	116.498	-0.619993	3.95161	-0.619993	0.441409
-0.617477	0.274139	-0.617526	116.432	-0.617503	3.92132	-0.617502	0.430768
-0.614987	0.265191	-0.615036	116.363	-0.615013	3.86249	-0.615012	0.420427
-0.612497	0.256476	-0.612497	116.295	-0.612474	3.81309	-0.612522	0.411699
-0.610006	0.249013	-0.610007	116.259	-0.609983	3.76015	-0.609983	0.40307
-0.607516	0.241743	-0.607517	116.16	-0.607493	3.70607	-0.607493	0.39409
-0.604977	0.233978	-0.605026	116.094	-0.605003	3.64781	-0.605002	0.385106
-0.602487	0.227358	-0.602536	116.062	-0.602513	3.58614	-0.602512	0.37618
-0.599997	0.221378	-0.599997	115.968	-0.599974	3.52944	-0.600022	0.368524
-0.597506	0.215664	-0.597507	115.909	-0.597483	3.48077	-0.597483	0.361725
-0.595016	0.210483	-0.595017	115.853	-0.594993	3.41578	-0.595017	0.355709
-0.592477	0.206404	-0.592526	115.826	-0.592503	3.39443	-0.592515	0.350051
-0.589987	0.203513	-0.590036	115.771	-0.590013	3.351	-0.590012	0.34481
-0.587497	0.201573	-0.587497	115.717	-0.587474	3.30935	-0.587522	0.340096
-0.585006	0.200926	-0.585007	115.663	-0.584983	3.27349	-0.585019	0.334492
-0.582516	0.200538	-0.582517	115.588	-0.582493	3.24026	-0.582517	0.328113
-0.579977	0.201149	-0.580027	115.564	-0.580003	3.20633	-0.580015	0.32132
-0.577487	0.201951	-0.577536	115.516	-0.577513	3.17043	-0.577512	0.314446
-0.574997	0.202103	-0.574997	115.47	-0.574974	3.13387	-0.575022	0.308703
-0.572506	0.202711	-0.572507	115.426	-0.572484	3.09817	-0.57252	0.303455
-0.570016	0.203555	-0.570017	115.367	-0.569993	3.06465	-0.570017	0.297991
-0.567477	0.205302	-0.567527	115.347	-0.567503	3.03194	-0.567515	0.292413
-0.564987	0.207695	-0.565036	115.308	-0.565013	2.99843	-0.565012	0.288086
-0.562497	0.208849	-0.562497	115.267	-0.56251	2.96608	-0.562522	0.284976
-0.560007	0.212727	-0.560007	115.224	-0.560008	2.93765	-0.56002	0.281425
-0.557516	0.216459	-0.557517	115.159	-0.557506	2.91031	-0.557517	0.276681
-0.554977	0.221485	-0.555027	115.139	-0.555015	2.88337	-0.555015	0.271003
-0.552487	0.224076	-0.552536	115.097	-0.552513	2.85991	-0.552512	0.265467
-0.549997	0.228911	-0.549997	115.054	-0.55001	2.84068	-0.550022	0.260784
-0.547507	0.23599	-0.547507	115.012	-0.547508	2.81971	-0.547495	0.25746
-0.545016	0.240068	-0.545017	114.949	-0.545006	2.79903	-0.545005	0.254772
-0.542477	0.244476	-0.542527	114.929	-0.542515	2.77866	-0.542515	0.252641
-0.539987	0.248318	-0.540036	114.892	-0.540013	2.75779	-0.539976	0.251784
-0.537497	0.249802	-0.537497	114.855	-0.53751	2.73658	-0.537485	0.253059
-0.535007	0.25235	-0.535007	114.819	-0.535008	2.71447	-0.534995	0.255769
-0.532516	0.255856	-0.532517	114.766	-0.532506	2.69098	-0.532505	0.258618
-0.529977	0.257036	-0.530027	114.749	-0.530015	2.66743	-0.530015	0.261247
-0.527487	0.259433	-0.527536	114.716	-0.527513	2.64885	-0.527476	0.263158
-0.524997	0.262324	-0.524997	114.683	-0.52501	2.62839	-0.524985	0.264432
-0.522507	0.264681	-0.522507	114.651	-0.522508	2.60693	-0.522495	0.265428
-0.520017	0.268487	-0.520017	114.604	-0.520006	2.58468	-0.520005	0.266285
-0.517478	0.269742	-0.517527	114.588	-0.517515	2.56282	-0.517515	0.265509
-0.514987	0.272597	-0.515037	114.556	-0.515013	2.54281	-0.514976	0.264513
-0.512497	0.275572	-0.512497	114.522	-0.512474	2.52259	-0.512486	0.263378
-0.510007	0.278107	-0.510007	114.49	-0.509984	2.50129	-0.509995	0.262104
-0.507517	0.28028	-0.507517	114.456	-0.507493	2.47776	-0.507505	0.260412
-0.504978	0.280584	-0.505027	114.425	-0.505003	2.45666	-0.505015	0.259138
-0.502487	0.280888	-0.502537	114.396	-0.502513	2.44002	-0.502476	0.257864
-0.499997	0.28127	-0.499997	114.37	-0.499974	2.42468	-0.499986	0.256312
-0.497507	0.281803	-0.497507	114.344	-0.497484	2.41049	-0.497495	0.255756
-0.495017	0.282793	-0.495017	114.319	-0.494993	2.39673	-0.495005	0.255199
-0.492478	0.283097	-0.492527	114.298	-0.492503	2.38383	-0.492515	0.255199
-0.489987	0.283705	-0.490037	114.275	-0.490013	2.37242	-0.489976	0.254643
-0.487497	0.284313	-0.487498	114.253	-0.487474	2.36124	-0.487486	0.254365
-0.485007	0.285263	-0.485007	114.232	-0.484984	2.35122	-0.484995	0.252952
-0.482517	0.286709	-0.482517	114.211	-0.482493	2.3406	-0.482505	0.251341
-0.479978	0.288222	-0.480027	114.19	-0.480003	2.33042	-0.480015	0.24943
-0.477488	0.290318	-0.477537	114.167	-0.477513	2.3203	-0.477476	0.246998
-0.474997	0.293208	-0.474998	114.145	-0.474974	2.30954	-0.474986	0.244566
-0.472507	0.296597	-0.472507	114.122	-0.472484	2.29792	-0.472496	0.24152
-0.470017	0.300632	-0.470017	114.104	-0.469994	2.28497	-0.470018	0.238972
-0.467478	0.304817	-0.467527	114.085	-0.467503	2.27256	-0.467515	0.236203
-0.464988	0.309153	-0.465037	114.067	-0.465013	2.25871	-0.465013	0.234292
-0.462497	0.313835	-0.462498	114.048	-0.462474	2.2464	-0.462522	0.232358
-0.460007	0.318562	-0.460007	114.029	-0.459984	2.23578	-0.46002	0.231003
-0.457517	0.322704	-0.457517	114.011	-0.457494	2.22431	-0.457518	0.230447
-0.454978	0.326396	-0.455027	113.995	-0.455003	2.213	-0.455015	0.229473
-0.452488	0.330089	-0.452537	113.979	-0.452513	2.20158	-0.452513	0.227423
-0.449997	0.333972	-0.449998	113.964	-0.449974	2.18958	-0.450022	0.225431
-0.447507	0.338848	-0.447507	113.952	-0.447484	2.17733	-0.44752	0.223212
-0.445017	0.343875	-0.445017	113.94	-0.444994	2.16551	-0.445018	0.220716
-0.442478	0.34856	-0.442527	113.927	-0.442503	2.15361	-0.442515	0.217882
-0.439988	0.353245	-0.440037	113.916	-0.440013	2.142	-0.440013	0.215049
-0.437497	0.35812	-0.437498	113.906	-0.437474	2.13183	-0.437522	0.212216
-0.435007	0.362117	-0.435007	113.894	-0.434984	2.12086	-0.43502	0.209661
-0.432517	0.365699	-0.432517	113.882	-0.432506	2.10712	-0.432518	0.208102
-0.429978	0.368444	-0.430027	113.868	-0.430016	2.09555	-0.430015	0.206544
-0.427488	0.370047	-0.427537	113.853	-0.427513	2.08415	-0.427488	0.204713
-0.424998	0.371347	-0.424998	113.836	-0.425011	2.0721	-0.424998	0.20338
-0.422507	0.372579	-0.422508	113.819	-0.422508	2.05806	-0.422508	0.202604
-0.420017	0.374066	-0.420017	113.802	-0.420006	2.04373	-0.420018	0.20133
-0.417478	0.376125	-0.417527	113.786	-0.417516	2.02845	-0.417479	0.201052
-0.414988	0.378605	-0.415037	113.771	-0.415013	2.01233	-0.414988	0.201052
-0.412498	0.381191	-0.412498	113.756	-0.412511	1.99943	-0.412498	0.201608
-0.410007	0.383819	-0.410008	113.742	-0.410008	1.98758	-0.410008	0.202889
-0.407517	0.38671	-0.407517	113.728	-0.407481	1.97761	-0.407518	0.205166
-0.404978	0.3896	-0.405027	113.715	-0.404991	1.96973	-0.404979	0.207223
-0.402488	0.392445	-0.402537	113.702	-0.402501	1.96383	-0.402488	0.20928
-0.399998	0.395487	-0.399998	113.691	-0.400011	1.95822	-0.399998	0.211835
-0.397507	0.397921	-0.397508	113.678	-0.397472	1.95128	-0.397508	0.213394
-0.395017	0.400013	-0.395017	113.666	-0.394982	1.94424	-0.395018	0.214813
-0.392478	0.401956	-0.392527	113.654	-0.392491	1.9373	-0.392479	0.215677
-0.389988	0.404506	-0.390037	113.642	-0.390001	1.92966	-0.389988	0.215816
-0.387498	0.406795	-0.387498	113.631	-0.387511	1.92123	-0.387498	0.215955
-0.385008	0.409381	-0.385008	113.62	-0.384972	1.912	-0.385008	0.215955
-0.382517	0.412123	-0.382517	113.611	-0.382482	1.90184	-0.382518	0.215955
-0.379978	0.414563	-0.380027	113.601	-0.379991	1.89033	-0.379979	0.216094
-0.377488	0.416852	-0.377537	113.591	-0.377501	1.88051	-0.377489	0.216511
-0.374998	0.419212	-0.374998	113.58	-0.375011	1.87302	-0.374998	0.21665
-0.372508	0.421226	-0.372508	113.569	-0.372472	1.86464	-0.372508	0.217566
-0.370017	0.42259	-0.370017	113.556	-0.369982	1.85547	-0.370018	0.219477
-0.367478	0.423883	-0.367527	113.545	-0.367491	1.84501	-0.367479	0.220809
-0.364988	0.424878	-0.365037	113.533	-0.365001	1.83475	-0.364989	0.221446
-0.362498	0.425677	-0.362498	113.521	-0.362511	1.82488	-0.362498	0.222084
-0.360008	0.425829	-0.360008	113.51	-0.359972	1.81506	-0.360008	0.222084
-0.357517	0.425981	-0.357517	113.5	-0.357482	1.80475	-0.357518	0.219884
-0.354978	0.426213	-0.355027	113.49	-0.354991	1.79326	-0.354979	0.218186
-0.352488	0.426446	-0.352537	113.482	-0.352501	1.78166	-0.352489	0.216537
-0.349998	0.426375	-0.349998	113.474	-0.350011	1.77184	-0.349998	0.212986
-0.347508	0.426375	-0.347508	113.466	-0.347472	1.76197	-0.347508	0.208102
-0.345018	0.426291	-0.345018	113.458	-0.344982	1.75255	-0.345018	0.200864
-0.342479	0.425903	-0.342527	113.45	-0.342492	1.74352	-0.342479	0.199089
-0.339988	0.425819	-0.340037	113.442	-0.340001	1.73471	-0.339989	0.195537
-0.337498	0.425667	-0.337498	113.434	-0.337511	1.72649	-0.337499	0.191853
-0.335008	0.425363	-0.335008	113.427	-0.334972	1.71984	-0.335008	0.190718
-0.332518	0.425363	-0.332518	113.421	-0.332482	1.71519	-0.332518	0.188959
-0.329979	0.425515	-0.330027	113.415	-0.329992	1.70989	-0.329979	0.187684
-0.327488	0.425515	-0.327537	113.409	-0.327501	1.70508	-0.327489	0.187963
-0.324998	0.425253	-0.324998	113.406	-0.325011	1.69898	-0.324999	0.1886
-0.322508	0.425253	-0.322508	113.403	-0.322472	1.6914	-0.322508	0.189735
-0.320018	0.424652	-0.320018	113.401	-0.319982	1.68431	-0.320018	0.191009
-0.317479	0.423967	-0.317527	113.4	-0.317492	1.67707	-0.317479	0.192284
-0.314988	0.423282	-0.315037	113.399	-0.315001	1.66928	-0.314989	0.193558
-0.312498	0.422292	-0.312498	113.399	-0.312511	1.66026	-0.312499	0.194832
-0.310008	0.421455	-0.310008	113.398	-0.310009	1.65015	-0.310008	0.196107
-0.307518	0.42077	-0.307518	113.397	-0.307506	1.64134	-0.307518	0.197103
-0.304979	0.42043	-0.305028	113.396	-0.305016	1.63311	-0.304979	0.19774
-0.302489	0.420476	-0.302537	113.395	-0.302514	1.62538	-0.302489	0.197798
-0.299998	0.421161	-0.299998	113.393	-0.300011	1.61809	-0.299999	0.197717
-0.297508	0.421998	-0.297508	113.39	-0.297509	1.61101	-0.297509	0.197636
-0.295018	0.422987	-0.295018	113.387	-0.295006	1.60363	-0.295018	0.197556
-0.292479	0.423977	-0.292528	113.384	-0.292516	1.59669	-0.292479	0.197915
-0.289989	0.424966	-0.290037	113.381	-0.290014	1.59133	-0.289989	0.198633
-0.287498	0.425955	-0.287498	113.379	-0.287511	1.58499	-0.287499	0.199212
-0.285008	0.426944	-0.285008	113.376	-0.285009	1.57825	-0.285009	0.198933
-0.282518	0.427591	-0.282518	113.372	-0.282506	1.57201	-0.282518	0.197543
-0.279979	0.427355	-0.280028	113.368	-0.280016	1.56478	-0.279979	0.196071
-0.277489	0.426518	-0.277537	113.364	-0.277514	1.5562	-0.277489	0.194599
-0.274998	0.425528	-0.274998	113.36	-0.275011	1.54783	-0.274999	0.193128
-0.272508	0.424539	-0.272508	113.355	-0.272509	1.54382	-0.272509	0.191216
-0.270018	0.42355	-0.270018	113.351	-0.269982	1.53123	-0.270018	0.188668
-0.267479	0.422561	-0.267528	113.347	-0.267492	1.52737	-0.267479	0.186258
-0.264989	0.421914	-0.265038	113.342	-0.265001	1.52063	-0.264989	0.183709
-0.262498	0.421914	-0.262498	113.338	-0.262511	1.51439	-0.262499	0.182215
-0.260008	0.422606	-0.260008	113.336	-0.259972	1.50602	-0.260009	0.179307
-0.257518	0.423899	-0.257518	113.332	-0.257482	1.50181	-0.257519	0.175762
-0.254979	0.4258	-0.255028	113.329	-0.254992	1.4978	-0.254979	0.171939
-0.252489	0.427701	-0.252538	113.325	-0.252501	1.49601	-0.252489	0.168116
-0.249999	0.429601	-0.249999	113.322	-0.250011	1.49182	-0.249999	0.164571
-0.247508	0.431955	-0.247508	113.318	-0.247472	1.48763	-0.247509	0.160308
-0.245018	0.434036	-0.245018	113.313	-0.244982	1.48195	-0.245019	0.1574
-0.242479	0.434948	-0.242528	113.309	-0.242492	1.47943	-0.24248	0.154272
-0.239989	0.435969	-0.240038	113.304	-0.240001	1.47486	-0.239989	0.152998
-0.237499	0.437304	-0.237499	113.302	-0.237511	1.46882	-0.237499	0.152002
-0.235008	0.438293	-0.235008	113.299	-0.234972	1.46718	-0.235009	0.151005
-0.232518	0.439586	-0.232518	113.297	-0.232482	1.46387	-0.232519	0.150009
-0.229979	0.440993	-0.230028	113.295	-0.229992	1.46174	-0.22998	0.149013
-0.227489	0.442822	-0.227538	113.293	-0.227502	1.4591	-0.227489	0.148735
-0.224999	0.444581	-0.224999	113.29	-0.225011	1.45483	-0.224999	0.147819
-0.222508	0.447706	-0.222508	113.286	-0.222472	1.45141	-0.222509	0.147043
-0.220018	0.451178	-0.220018	113.283	-0.219982	1.44805	-0.220019	0.145293
-0.217479	0.45464	-0.217528	113.28	-0.217492	1.44381	-0.217516	0.143242
-0.214989	0.458144	-0.215038	113.276	-0.215002	1.43836	-0.215014	0.140832
-0.212499	0.461573	-0.212499	113.271	-0.212511	1.43306	-0.212524	0.138283
-0.210009	0.465345	-0.210009	113.266	-0.209972	1.4277	-0.210021	0.134812
-0.207518	0.468241	-0.207518	113.261	-0.207482	1.41954	-0.207519	0.131261
-0.204979	0.471138	-0.205028	113.256	-0.204992	1.41682	-0.205016	0.127709
-0.202489	0.473688	-0.202538	113.252	-0.202502	1.41102	-0.202514	0.123381
-0.199999	0.476128	-0.199999	113.248	-0.200011	1.40443	-0.200024	0.119667
-0.197509	0.478261	-0.197509	113.243	-0.197472	1.39787	-0.197521	0.116614
-0.195018	0.48055	-0.195018	113.239	-0.194982	1.39123	-0.195019	0.114197
-0.192479	0.48215	-0.192528	113.235	-0.192492	1.38316	-0.192516	0.11192
-0.189989	0.483145	-0.190038	113.231	-0.190002	1.37409	-0.190014	0.110564
-0.187499	0.484141	-0.187499	113.228	-0.187512	1.36566	-0.187524	0.108652
-0.185009	0.485136	-0.185009	113.225	-0.185009	1.35718	-0.185021	0.10666
-0.182518	0.485634	-0.182518	113.222	-0.182507	1.34404	-0.182519	0.105385
-0.179979	0.485634	-0.180028	113.219	-0.180016	1.34048	-0.179992	0.104111
-0.177489	0.485634	-0.177538	113.217	-0.177514	1.33167	-0.177502	0.102836
-0.174999	0.485324	-0.174999	113.215	-0.175011	1.32345	-0.175011	0.101561
-0.172509	0.485472	-0.172509	113.214	-0.172509	1.31616	-0.172521	0.100287
-0.170019	0.485925	-0.170019	113.213	-0.170007	1.30902	-0.169982	0.0990122
-0.16748	0.486377	-0.167528	113.212	-0.167516	1.30159	-0.167492	0.098375
-0.164989	0.48683	-0.165038	113.21	-0.165014	1.29448	-0.165002	0.0978185
-0.162499	0.486978	-0.162499	113.209	-0.162511	1.2876	-0.162512	0.096683
-0.160009	0.486978	-0.160009	113.207	-0.160009	1.27959	-0.160021	0.0954084
-0.157519	0.48683	-0.157519	113.206	-0.157507	1.27215	-0.157482	0.0939979
-0.15498	0.48638	-0.155028	113.204	-0.155016	1.26399	-0.154992	0.0924516
-0.152489	0.485737	-0.152538	113.202	-0.152514	1.25632	-0.152502	0.0903197
-0.149999	0.484784	-0.149999	113.2	-0.150011	1.24895	-0.150012	0.0881877
-0.147509	0.483223	-0.147509	113.198	-0.147509	1.2428	-0.147521	0.0857808
-0.145019	0.481038	-0.145019	113.196	-0.14497	1.23675	-0.144982	0.0835163
-0.14248	0.478791	-0.142528	113.194	-0.14248	1.23157	-0.142492	0.0822384
-0.139989	0.476351	-0.140038	113.192	-0.139989	1.227	-0.140002	0.0810996
-0.137499	0.473607	-0.137499	113.19	-0.137499	1.2233	-0.137512	0.0799673
-0.135009	0.470863	-0.135009	113.188	-0.135009	1.22072	-0.135021	0.0789709
-0.132519	0.468119	-0.132519	113.186	-0.13247	1.21774	-0.132482	0.0781977
-0.12998	0.465226	-0.130029	113.184	-0.12998	1.21517	-0.129992	0.0766513
-0.12749	0.463092	-0.127538	113.183	-0.12749	1.21122	-0.127502	0.0748007
-0.124999	0.461583	-0.124999	113.182	-0.124999	1.20706	-0.125012	0.0730861
-0.122509	0.460481	-0.122509	113.183	-0.122509	1.20309	-0.122522	0.071462
-0.120019	0.45953	-0.120019	113.183	-0.11997	1.19993	-0.119982	0.0700579
-0.11748	0.459075	-0.117529	113.183	-0.11748	1.19721	-0.117492	0.068285
-0.11499	0.459075	-0.115038	113.183	-0.11499	1.19478	-0.115002	0.0671495
-0.112499	0.459269	-0.112499	113.183	-0.112499	1.19206	-0.112512	0.0670103
-0.110009	0.459805	-0.110009	113.183	-0.110009	1.18691	-0.110022	0.0678677
-0.107519	0.460151	-0.107519	113.183	-0.10747	1.18284	-0.107483	0.0693041
-0.10498	0.460801	-0.105029	113.182	-0.10498	1.17927	-0.104992	0.0707406
-0.10249	0.461256	-0.102538	113.18	-0.10249	1.1757	-0.102502	0.0712388
-0.0999994	0.461751	-0.0999994	113.178	-0.0999994	1.17213	-0.100012	0.0712388
-0.0975092	0.461751	-0.0975092	113.176	-0.0975092	1.16868	-0.0975217	0.071737
-0.095019	0.461256	-0.095019	113.173	-0.0949702	1.16491	-0.0950192	0.0710414
-0.0924799	0.460762	-0.0925288	113.17	-0.0924799	1.1609	-0.0925168	0.0692718
-0.0899897	0.460038	-0.0900385	113.168	-0.0899897	1.15832	-0.0900143	0.0670006
-0.0874995	0.459543	-0.0874995	113.166	-0.0874995	1.1551	-0.0875241	0.0647295
-0.0850093	0.458554	-0.0850093	113.164	-0.0850093	1.15124	-0.0850217	0.0624583
-0.0825191	0.457908	-0.0825191	113.161	-0.0824702	1.14738	-0.0825192	0.0609054
-0.07998	0.457604	-0.0800288	113.161	-0.07998	1.14411	-0.0800168	0.0596307
-0.0774898	0.45806	-0.0775386	113.161	-0.0774898	1.14101	-0.0775144	0.0584951
-0.0749996	0.45901	-0.0749996	113.162	-0.0749996	1.13794	-0.0750241	0.0587733
-0.0725093	0.460112	-0.0725093	113.165	-0.0725093	1.13566	-0.0725217	0.0594916
-0.0700191	0.461253	-0.0700191	113.167	-0.0699703	1.13466	-0.0700192	0.0603489
-0.0674801	0.462052	-0.0675289	113.167	-0.0674801	1.13394	-0.0675168	0.0610672
-0.0649899	0.462052	-0.0650387	113.168	-0.0649899	1.13364	-0.0650144	0.0617854
-0.0624996	0.461861	-0.0624996	113.169	-0.0624996	1.13334	-0.0625241	0.0620636
-0.0600094	0.461169	-0.0600094	113.168	-0.0600094	1.13217	-0.0600217	0.0625619
-0.0575192	0.460022	-0.0575192	113.167	-0.0574704	1.1295	-0.0575193	0.062701
-0.0549802	0.458726	-0.055029	113.167	-0.0549802	1.12634	-0.0550168	0.0619828
-0.0524899	0.45697	-0.0525388	113.165	-0.0524899	1.12307	-0.0525144	0.0611254
-0.0499997	0.455219	-0.0499997	113.165	-0.0499997	1.11906	-0.0500242	0.0602681
-0.0475095	0.453124	-0.0475095	113.165	-0.0475095	1.11421	-0.0475095	0.0591875
-0.0450193	0.451902	-0.0450193	113.165	-0.0449705	1.10871	-0.0450193	0.0574663
-0.0424802	0.450603	-0.042529	113.166	-0.0424802	1.10257	-0.0424802	0.0561851
-0.03999	0.450108	-0.0400388	113.167	-0.03999	1.09558	-0.03999	0.0546839
-0.0374998	0.448624	-0.0374998	113.168	-0.0374998	1.08918	-0.0374998	0.0534027
-0.0350096	0.447975	-0.0350096	113.169	-0.0350096	1.08295	-0.0350096	0.0528462
-0.0325193	0.446643	-0.0325193	113.172	-0.0324705	1.07648	-0.0325193	0.0529853
-0.0299803	0.446148	-0.0300291	113.174	-0.0299803	1.07035	-0.0299803	0.0536227
-0.0274901	0.444969	-0.0275389	113.176	-0.0274901	1.06391	-0.0274901	0.0551206
-0.0249999	0.443333	-0.0249999	113.178	-0.0249999	1.05695	-0.0249999	0.0573983
-0.0225096	0.439871	-0.0225096	113.18	-0.0225096	1.05005	-0.0225096	0.0600351
-0.0200194	0.436677	-0.0200194	113.183	-0.0199706	1.04452	-0.0200194	0.0630309
-0.0174804	0.433096	-0.0175292	113.185	-0.0174804	1.03984	-0.0174804	0.0660268
-0.0149902	0.431305	-0.015039	113.188	-0.0149902	1.03718	-0.0149902	0.068298
-0.0124999	0.427571	-0.0124999	113.189	-0.0124999	1.03534	-0.0124999	0.0702909
-0.0100097	0.423686	-0.0100097	113.19	-0.0100097	1.03411	-0.0100097	0.0716464
-0.00751948	0.419752	-0.00751948	113.191	-0.00747067	1.03519	-0.00751948	0.0723355
-0.00498044	0.418756	-0.00502926	113.192	-0.00498044	1.03765	-0.00498044	0.0730538
-0.00249022	0.418449	-0.00253904	113.192	-0.00249022	1.03976	-0.00249022	0.0736911
0	0.418442	0	113.192	0	1.04078	0	0.0736911
0.00249022	0.419735	0.00249022	113.192	0.00249022	1.04078	0.00249022	0.0741084
0.00624996	0.419735	0.00624996	113.192	0.00624996	1.04078	0.00532228	0.0741084
0.00624996	0.419735	0.00624996	113.192	0.00624996	1.04078	0.00532228	0.0741084
0.00624996	0.300153	0.00624996	113.192	0.00624996	0.646927	0.00532228	0.0741084
0.00805658	0.24905	0.00624996	113.192	0.00844723	0.518074	0.00532228	0.0741084
0.00922847	0.224245	0.00624996	113.192	0.00952142	0.454439	0.00532228	0.0741084
0.0103515	0.201876	0.00624996	113.192	0.0104492	0.390803	0.00532228	0.0741084
0.0116211	0.180303	0.00624996	113.192	0.011914	0.327167	0.00532228	0.0741084
0.0127441	0.159226	0.00624996	14.176	0.0128418	0.327167	0.00532228	0.0146218
0.0149902	0.139446	0.00922853	0.0475775	0.0148437	0.200776	0.00830078	0.0125091
0.0174804	0.104763	0.00922853	0.0475775	0.0173339	0.0764585	0.00830078	0.0134248
0.0199707	0.0876088	0.0103516	0.0550896	0.019873	0.0157513	0.00952148	0.0134248
0.0225097	0.100413	0.0119141	0.0629932	0.0223632	0.0170423	0.010791	0.0148387
0.0249999	0.1272	0.0136231	0.0710002	0.0248534	0.0193881	0.0126709	0.0165309
0.0274901	0.155437	0.0161621	0.0883535	0.0273436	0.0201226	0.0151612	0.0216302
0.0299804	0.183133	0.0186523	0.106205	0.0298339	0.0191324	0.0176636	0.0268589
0.0324706	0.212778	0.0211425	0.12149	0.0323729	0.0174127	0.020166	0.0356983
0.0350096	0.220398	0.0236328	0.134352	0.0348631	0.0146057	0.0226685	0.0406583
0.0374998	0.23076	0.026123	0.143549	0.0373533	0.0103054	0.0251709	0.0449
0.0399901	0.236093	0.028662	0.150125	0.0398436	0.00465589	0.0276611	0.0465339
0.0424803	0.237581	0.0311522	0.152943	0.0423338	-0.00148874	0.0301636	0.0506364
0.0449705	0.235641	0.0336425	0.153046	0.0448728	-0.00830805	0.032666	0.0521312
0.0475096	0.234001	0.0361327	0.151416	0.047363	-0.0140694	0.0351685	0.0521312
0.0499998	0.230114	0.0386229	0.148498	0.0498533	-0.018454	0.0376709	0.0520018
0.05249	0.223943	0.041162	0.143643	0.0523435	-0.0228127	0.0401611	0.0505879
0.0549802	0.216818	0.0436522	0.137704	0.0548337	-0.0274612	0.0427002	0.0478993
0.0574704	0.208898	0.0461424	0.130529	0.0573362	-0.0317585	0.0451904	0.0422437
0.0600095	0.200854	0.0486326	0.122866	0.0598264	-0.0361142	0.0476806	0.0401924
0.0624997	0.19304	0.0511228	0.114802	0.0623289	-0.040122	0.0501708	0.0356725
0.0649899	0.183628	0.0536619	0.105808	0.0648313	-0.044303	0.0526611	0.030075
0.0674801	0.174559	0.0561521	0.095521	0.0673338	-0.0493028	0.0552001	0.0242057
0.0699704	0.165489	0.0586423	0.0854373	0.0698362	-0.0552962	0.0576903	0.0160067
0.0725094	0.158215	0.0611326	0.075651	0.0723265	-0.0607928	0.0601805	0.0134587
0.0749996	0.150746	0.0636228	0.0659583	0.0748289	-0.0677201	0.0626708	0.00894174
0.0774899	0.143083	0.0661618	0.0571649	0.0773314	-0.0748529	0.065161	0.00434383
0.0799801	0.135543	0.068652	0.0485589	0.0798338	-0.0816346	0.0677	0.000244201
0.0824703	0.128611	0.0711423	0.0403508	0.0823728	-0.0886203	0.0701903	-0.00520962
0.0850093	0.122779	0.0736325	0.0332199	0.0848631	-0.0945218	0.0726805	-0.00662204
0.0874996	0.116911	0.0761227	0.027383	0.0873533	-0.0988181	0.0751707	-0.0091751
0.0899898	0.110894	0.0786617	0.0204039	0.0898435	-0.101974	0.0776609	-0.0115874
0.09248	0.104906	0.081152	0.0141236	0.0923337	-0.104922	0.0802	-0.0137198
0.0949702	0.099685	0.0836422	0.00799036	0.0948728	-0.105275	0.0826902	-0.0160496
0.0975093	0.0951495	0.0861324	0.00170983	0.097363	-0.105131	0.0851804	-0.0180203
0.0999995	0.0913742	0.0886226	-0.00387345	0.0998532	-0.103992	0.0876706	-0.0202919
0.10249	0.0877898	0.0911617	-0.00950857	0.102343	-0.102004	0.0901608	-0.0225635
0.10498	0.0850465	0.0936519	-0.0149415	0.104834	-0.100253	0.0926999	-0.0239776
0.10747	0.0828337	0.0961421	-0.0203777	0.107373	-0.0987355	0.0951901	-0.0236993
0.110009	0.0810414	0.0986323	-0.0243805	0.109863	-0.0970719	0.0976803	-0.0231427
0.112499	0.0794432	0.101123	-0.0281827	0.112353	-0.0956997	0.100171	-0.0218678
0.11499	0.07834	0.103662	-0.0314365	0.114843	-0.0955799	0.102661	-0.0199845
0.11748	0.0773501	0.106152	-0.0339023	0.117334	-0.0968082	0.1052	-0.0174638
0.11997	0.076399	0.108642	-0.0359264	0.119873	-0.0996725	0.10769	-0.0140548
0.122509	0.0757131	0.111132	-0.0375055	0.122363	-0.103531	0.11018	-0.00973497
0.124999	0.0753314	0.113622	-0.038389	0.124853	-0.107563	0.11267	-0.00477771
0.12749	0.0747975	0.116162	-0.0386835	0.127343	-0.112007	0.115161	-0.000457982
0.12998	0.0743026	0.118652	-0.0389779	0.129834	-0.116245	0.1177	0.00380348
0.13247	0.0739985	0.121142	-0.0386835	0.132373	-0.119899	0.12019	0.00720745
0.135009	0.0736944	0.123632	-0.0378	0.134863	-0.122591	0.12268	0.0102005
0.137499	0.0737332	0.126122	-0.0369166	0.137353	-0.123497	0.12517	0.0131935
0.139989	0.0736588	0.128661	-0.0360332	0.139843	-0.123411	0.127661	0.0155992
0.14248	0.0735843	0.131152	-0.0349507	0.142334	-0.122829	0.1302	0.0168223
0.14497	0.0731282	0.133642	-0.0340673	0.144873	-0.122071	0.132666	0.0173238
0.147509	0.0724811	0.136132	-0.0334783	0.147363	-0.121194	0.135168	0.0171038
0.149999	0.0716432	0.138622	-0.0328894	0.149853	-0.120814	0.13767	0.0165246
0.15249	0.0707665	0.141161	-0.0324477	0.152343	-0.121079	0.140161	0.0160846
0.15498	0.0699674	0.143652	-0.0321532	0.154834	-0.122481	0.142663	0.0153663
0.15747	0.0687121	0.146142	-0.0323522	0.157373	-0.124615	0.145166	0.0145088
0.16001	0.0673792	0.148632	-0.0333392	0.159863	-0.127187	0.147668	0.0135123
0.1625	0.0658554	0.151123	-0.0343262	0.162353	-0.129758	0.15017	0.0127875
0.16499	0.0644092	0.153662	-0.0353132	0.164844	-0.133557	0.152661	0.0119268
0.16748	0.062316	0.156152	-0.0364474	0.167334	-0.137415	0.155163	0.0106519
0.169971	0.0604136	0.158642	-0.0387223	0.169873	-0.140982	0.157666	0.00896614
0.17251	0.0581295	0.161132	-0.0411445	0.172363	-0.144196	0.160168	0.00641316
0.175	0.0551594	0.163623	-0.0437139	0.174853	-0.145368	0.16267	0.00450247
0.17749	0.0524935	0.166162	-0.0461394	0.177344	-0.147588	0.165161	0.00236689
0.179981	0.0500185	0.168652	-0.0484208	0.179834	-0.150449	0.167663	0.000370448
0.182471	0.0477343	0.171142	-0.0507023	0.182336	-0.154604	0.170166	-0.001626
0.18501	0.0451395	0.173633	-0.0533818	0.184827	-0.15665	0.172668	-0.00340242
0.1875	0.0435348	0.176123	-0.0559141	0.187329	-0.157789	0.175207	-0.00495234
0.189991	0.0420821	0.178662	-0.0573995	0.189832	-0.160366	0.177698	-0.00603633
0.192481	0.0415806	0.181152	-0.0588072	0.192334	-0.162942	0.180188	-0.00658642
0.194971	0.0422665	0.183642	-0.0603622	0.194836	-0.166807	0.182678	-0.00739051
0.19751	0.0429524	0.186133	-0.0622877	0.197327	-0.168887	0.185168	-0.00766232
0.200001	0.0435606	0.188623	-0.064456	0.199829	-0.169823	0.187708	-0.00793412
0.202491	0.0443598	0.191162	-0.0670224	0.202332	-0.171545	0.190198	-0.00779337
0.204981	0.0459645	0.193652	-0.0695289	0.204834	-0.173412	0.192688	-0.00706532
0.207471	0.0473784	0.196143	-0.0721826	0.207337	-0.174668	0.195178	-0.0057063
0.210011	0.0482941	0.198633	-0.0747425	0.209827	-0.175248	0.197669	-0.00384898
0.212501	0.0485982	0.201123	-0.0770856	0.212329	-0.175537	0.200208	-0.00130244
0.214991	0.0479058	0.203662	-0.0790905	0.214832	-0.176117	0.202698	0.00113407
0.217481	0.0469093	0.206152	-0.0809643	0.217334	-0.176696	0.205188	0.00340232
0.219972	0.0459904	0.208643	-0.0829449	0.219861	-0.177132	0.207679	0.00539554
0.222511	0.0446898	0.211133	-0.0845275	0.222351	-0.177337	0.210169	0.00667204
0.225001	0.043085	0.213623	-0.0857719	0.224842	-0.177457	0.212708	0.00722211
0.227491	0.0416712	0.216162	-0.0868691	0.227332	-0.178247	0.215198	0.00758128
0.229982	0.0399175	0.218653	-0.0879662	0.229871	-0.179532	0.217689	0.00752627
0.232472	0.0383192	0.221143	-0.0890634	0.232361	-0.181607	0.220179	0.00708622
0.235011	0.0365721	0.223633	-0.0902964	0.234851	-0.182455	0.222669	0.00708622
0.237502	0.0344787	0.226124	-0.0908854	0.237342	-0.184151	0.225208	0.00722535
0.239992	0.0321944	0.228663	-0.0903336	0.239832	-0.185584	0.227699	0.00805692
0.242482	0.0301011	0.231153	-0.0893401	0.242371	-0.186809	0.230189	0.00877524
0.244972	0.0281209	0.233643	-0.0883465	0.244861	-0.188324	0.232679	0.0091344
0.247512	0.0261408	0.236133	-0.0873529	0.247352	-0.188178	0.23517	0.0091344
0.250002	0.0248854	0.238624	-0.0863593	0.249842	-0.187887	0.237709	0.00905027
0.252492	0.0244324	0.241163	-0.0853658	0.252332	-0.187741	0.240199	0.00808117
0.254982	0.0245813	0.243653	-0.0847767	0.254871	-0.188386	0.242689	0.00653127
0.257473	0.0252316	0.246143	-0.0845923	0.257362	-0.18926	0.24518	0.00439569
0.260012	0.0262217	0.248634	-0.0848496	0.259852	-0.191043	0.24767	0.00184271
0.262502	0.0272118	0.251124	-0.0855486	0.262342	-0.193471	0.250209	-0.000564675
0.264992	0.0287389	0.253663	-0.0862477	0.264832	-0.196687	0.252699	-0.00297208
0.267483	0.0304214	0.256153	-0.0869467	0.267371	-0.200838	0.25519	-0.00638262
0.269973	0.0320651	0.258643	-0.0873513	0.269862	-0.205135	0.257668	-0.0104274
0.272512	0.0329063	0.261134	-0.0876086	0.272352	-0.209845	0.260182	-0.0141147
0.275002	0.0337475	0.263624	-0.086272	0.274842	-0.213413	0.262672	-0.0183796
0.277493	0.0348864	0.266163	-0.0841942	0.277333	-0.216692	0.265163	-0.0227545
0.279983	0.0360285	0.268653	-0.0819159	0.279872	-0.21947	0.267665	-0.0275712
0.282473	0.0375589	0.271144	-0.0794902	0.282362	-0.224057	0.270168	-0.0330886
0.285012	0.0396166	0.273634	-0.0768251	0.284852	-0.224993	0.27267	-0.0392467
0.287503	0.041367	0.276124	-0.0732652	0.287342	-0.226984	0.275172	-0.0447318
0.289993	0.0431174	0.278663	-0.0698525	0.289833	-0.228828	0.277663	-0.0499678
0.292483	0.0450586	0.281154	-0.0664399	0.292372	-0.23084	0.280165	-0.0549256
0.294973	0.0465081	0.283644	-0.0641243	0.294862	-0.234781	0.282668	-0.0600226
0.297513	0.0478087	0.286134	-0.0620531	0.297352	-0.236504	0.28517	-0.0648412
0.300003	0.0489573	0.288624	-0.0597781	0.299843	-0.240215	0.287673	-0.0695791
0.302493	0.0498697	0.291163	-0.0576503	0.302333	-0.243199	0.290163	-0.0737053
0.304983	0.0498697	0.293654	-0.0551212	0.304872	-0.245889	0.292665	-0.0768316
0.307474	0.0501706	0.296144	-0.0529498	0.307362	-0.248047	0.295168	-0.0801326
0.310013	0.0506203	0.298634	-0.0505211	0.309852	-0.250498	0.297707	-0.0824078
0.312503	0.0510732	0.301125	-0.0474516	0.312343	-0.252222	0.300197	-0.0848221
0.314994	0.0525194	0.303664	-0.044036	0.314833	-0.253507	0.302687	-0.0863788
0.317484	0.0541177	0.306154	-0.0402708	0.317372	-0.255351	0.305178	-0.0876571
0.319974	0.0557159	0.308644	-0.0364135	0.319862	-0.256928	0.307668	-0.0885746
0.322513	0.0571621	0.311134	-0.0329056	0.322353	-0.258916	0.310207	-0.0892705
0.325004	0.0587604	0.313625	-0.030388	0.324843	-0.261198	0.312697	-0.0906848
0.327494	0.0602098	0.316164	-0.0284076	0.327333	-0.263894	0.315188	-0.0916816
0.329984	0.0615104	0.318654	-0.0268317	0.329872	-0.266588	0.317678	-0.0935652
0.332474	0.0623128	0.321144	-0.0260437	0.332363	-0.270033	0.320168	-0.0956981
0.335014	0.0627689	0.323635	-0.0257492	0.334853	-0.27366	0.322707	-0.0977468
0.337504	0.0632251	0.326125	-0.0246668	0.337343	-0.276087	0.325198	-0.100019
0.339994	0.0636813	0.328664	-0.0240811	0.339833	-0.278078	0.327688	-0.102291
0.342484	0.0639854	0.331154	-0.0231459	0.342372	-0.279659	0.330178	-0.1042
0.344975	0.0638333	0.333644	-0.0215668	0.344863	-0.281669	0.332668	-0.105476
0.347514	0.0641375	0.336135	-0.0199877	0.347353	-0.283973	0.335208	-0.105754
0.350004	0.0644416	0.338625	-0.0178569	0.349843	-0.286544	0.337698	-0.106725
0.352494	0.0650498	0.341164	-0.0155788	0.352334	-0.288363	0.340188	-0.107029
0.354985	0.0653539	0.343654	-0.0137975	0.354873	-0.28994	0.342678	-0.107693
0.357475	0.065506	0.346145	-0.0137975	0.357363	-0.291517	0.345169	-0.108243
0.360014	0.0659621	0.348635	-0.0137975	0.359853	-0.29353	0.347708	-0.109434
0.362504	0.0669521	0.351125	-0.0142909	0.362343	-0.29753	0.350198	-0.111068
0.364995	0.0683983	0.353664	-0.0157212	0.364834	-0.300953	0.352688	-0.112479
0.367485	0.0700741	0.356155	-0.0173003	0.367373	-0.304082	0.355179	-0.114473
0.369975	0.0722061	0.358645	-0.0194311	0.369863	-0.306653	0.357669	-0.115444
0.372514	0.0744901	0.361135	-0.0217092	0.372353	-0.308581	0.360208	-0.115778
0.375005	0.0770783	0.363625	-0.0234906	0.374844	-0.309867	0.362698	-0.115337
0.377495	0.0796664	0.366164	-0.0247752	0.377334	-0.310738	0.365189	-0.114015
0.379985	0.0819893	0.368655	-0.0257622	0.379873	-0.311347	0.367679	-0.111559
0.382475	0.0839303	0.371145	-0.0261489	0.382363	-0.310209	0.370169	-0.108882
0.385015	0.0852244	0.373635	-0.0258932	0.384853	-0.309069	0.372708	-0.106201
0.387505	0.0860235	0.376126	-0.0255421	0.387344	-0.308075	0.375199	-0.103511
0.389995	0.0865573	0.378665	-0.0249904	0.389834	-0.307398	0.377689	-0.0998246
0.392485	0.0867482	0.381155	-0.0242914	0.392373	-0.307047	0.380179	-0.0964975
0.394976	0.0864441	0.383645	-0.0233012	0.394863	-0.307629	0.38267	-0.0929471
0.397515	0.0862176	0.386135	-0.0227107	0.397354	-0.30915	0.385209	-0.0898903
0.400005	0.0859135	0.388626	-0.021185	0.399844	-0.310529	0.387699	-0.0874663
0.402496	0.0856482	0.391165	-0.0207449	0.402334	-0.311284	0.390189	-0.0848221
0.404986	0.085687	0.393655	-0.0198647	0.404873	-0.311925	0.39268	-0.0821019
0.407476	0.0854962	0.396145	-0.0184911	0.407364	-0.312624	0.39517	-0.0795258
0.410015	0.0849236	0.398636	-0.018051	0.409854	-0.313153	0.397709	-0.0774415
0.412481	0.0844286	0.401126	-0.0174653	0.412344	-0.313853	0.400199	-0.0754447
0.414984	0.0842377	0.403665	-0.0170252	0.414834	-0.314261	0.40269	-0.0743088
0.417474	0.083856	0.406155	-0.0171207	0.417373	-0.314146	0.40518	-0.0735903
0.419976	0.083513	0.408645	-0.017708	0.419864	-0.313999	0.40767	-0.0727327
0.422479	0.0831313	0.411136	-0.0182015	0.422354	-0.314109	0.410209	-0.0725936
0.424981	0.0827884	0.413626	-0.0191884	0.424844	-0.314193	0.4127	-0.0723152
0.427484	0.0824843	0.416165	-0.0201754	0.427335	-0.313982	0.41519	-0.072257
0.429974	0.0826751	0.418655	-0.0211623	0.429837	-0.313702	0.41768	-0.0729237
0.432476	0.0829792	0.421146	-0.0227916	0.432339	-0.313576	0.42017	-0.0739204
0.434979	0.0831701	0.423636	-0.0239274	0.43483	-0.313871	0.42271	-0.0749172
0.437493	0.0837783	0.426126	-0.026898	0.437332	-0.315449	0.4252	-0.075914
0.439984	0.0843865	0.428665	-0.0296713	0.439835	-0.317672	0.42769	-0.0785484
0.442474	0.0854606	0.431156	-0.0325384	0.442337	-0.320167	0.43018	-0.0800452
0.445013	0.0867546	0.433646	-0.0370898	0.444839	-0.322861	0.432671	-0.0847332
0.447503	0.087751	0.436136	-0.0387224	0.44733	-0.325646	0.43521	-0.0879243
0.449994	0.0880551	0.438626	-0.042138	0.449832	-0.328353	0.4377	-0.0894793
0.452484	0.0885533	0.441165	-0.0457964	0.452335	-0.331054	0.44019	-0.0930297
0.454974	0.0892456	0.443656	-0.0488658	0.454837	-0.333042	0.442681	-0.0961399
0.457513	0.0894398	0.446146	-0.0512395	0.45734	-0.333747	0.445171	-0.100608
0.460003	0.0899768	0.448636	-0.0520307	0.45983	-0.333806	0.44771	-0.101744
0.462494	0.090352	0.451127	-0.0533187	0.462332	-0.333951	0.4502	-0.103436
0.464984	0.0905073	0.453666	-0.0547539	0.464835	-0.334737	0.452691	-0.104848
0.467474	0.0911155	0.456156	-0.0563364	0.467337	-0.336316	0.455181	-0.107256
0.470013	0.0921119	0.458646	-0.0584642	0.46984	-0.339036	0.457671	-0.111073
0.472504	0.0929142	0.461136	-0.0591049	0.47233	-0.341682	0.46021	-0.112486
0.474994	0.0929142	0.463627	-0.0603865	0.474869	-0.344545	0.462701	-0.117663
0.477484	0.0928301	0.466166	-0.061668	0.477359	-0.346765	0.465191	-0.119435
0.479975	0.0929401	0.468656	-0.0636486	0.47985	-0.347783	0.467681	-0.1224
0.482514	0.0917561	0.471146	-0.0656291	0.48234	-0.347929	0.470172	-0.126221
0.485004	0.0914131	0.473637	-0.0674075	0.48483	-0.347142	0.472711	-0.127219
0.487494	0.0893459	0.476127	-0.0686923	0.487369	-0.345563	0.475201	-0.128355
0.489984	0.0886957	0.478666	-0.0702715	0.48986	-0.343011	0.477691	-0.128438
0.492475	0.0876993	0.481156	-0.0717036	0.49235	-0.340947	0.480182	-0.127441
0.495014	0.0870069	0.483646	-0.0728412	0.49484	-0.340655	0.482672	-0.125254
0.497504	0.087049	0.486137	-0.0738314	0.49733	-0.341153	0.485211	-0.124479
0.499994	0.086897	0.488627	-0.0744172	0.49987	-0.342997	0.487701	-0.12279
0.502485	0.0867449	0.491166	-0.075003	0.50236	-0.345484	0.490192	-0.121239
0.504975	0.0861367	0.493656	-0.0752975	0.50485	-0.348055	0.492682	-0.119825
0.507514	0.085302	0.496147	-0.075592	0.50734	-0.351211	0.495172	-0.118603
0.510004	0.0848459	0.498637	-0.075592	0.509831	-0.354491	0.497711	-0.118603
0.512494	0.0832477	0.501127	-0.0755402	0.51237	-0.357479	0.500202	-0.118467
0.514985	0.0816496	0.503666	-0.0748444	0.51486	-0.358768	0.502692	-0.118603
0.517475	0.0792135	0.506157	-0.0741486	0.51735	-0.359791	0.505182	-0.118739
0.520014	0.0751793	0.508647	-0.0731583	0.519841	-0.360668	0.507672	-0.118878
0.522504	0.0738852	0.511137	-0.0718735	0.522331	-0.361546	0.510175	-0.11838
0.524995	0.0716011	0.513627	-0.0704415	0.52487	-0.363003	0.512677	-0.117386
0.527485	0.0696212	0.516166	-0.0688622	0.52736	-0.364433	0.515168	-0.115978
0.529975	0.0678321	0.518657	-0.0672829	0.529851	-0.366127	0.51767	-0.114709
0.532514	0.065891	0.521147	-0.0654609	0.532341	-0.368284	0.520172	-0.113573
0.535004	0.0650919	0.523637	-0.0641874	0.534831	-0.370003	0.522675	-0.112162
0.537495	0.0632995	0.526128	-0.0630369	0.53737	-0.371697	0.525177	-0.110751
0.539985	0.0616592	0.528667	-0.0618072	0.539861	-0.373682	0.527668	-0.109476
0.542475	0.0598248	0.531157	-0.0606729	0.542351	-0.375376	0.53017	-0.108699
0.545014	0.0580324	0.533647	-0.0595386	0.544841	-0.37649	0.532673	-0.108337
0.547505	0.0562401	0.536137	-0.0584043	0.547332	-0.377047	0.535199	-0.107974
0.549995	0.05525	0.538628	-0.0571228	0.549871	-0.37763	0.53769	-0.107974
0.552485	0.0547518	0.541167	-0.055584	0.552361	-0.378038	0.54018	-0.108608
0.554976	0.0545998	0.543657	-0.0541407	0.554851	-0.379411	0.54267	-0.109382
0.557515	0.0555898	0.546147	-0.0528689	0.557342	-0.38093	0.545209	-0.110793
0.560005	0.0569259	0.548638	-0.0518236	0.559832	-0.382216	0.5477	-0.111431
0.562495	0.0586083	0.551128	-0.0511796	0.562371	-0.383965	0.55019	-0.112706
0.564985	0.0604007	0.553667	-0.0508851	0.564861	-0.385833	0.55268	-0.114065
0.567476	0.0618889	0.556157	-0.0510323	0.567339	-0.387556	0.55517	-0.115784
0.570015	0.0625748	0.558647	-0.0520614	0.569842	-0.389046	0.557709	-0.117637
0.572505	0.0627689	0.561138	-0.0538947	0.572332	-0.390623	0.5602	-0.119271
0.574995	0.062921	0.563628	-0.0558753	0.574834	-0.391673	0.56269	-0.121045
0.577486	0.0627689	0.566167	-0.0577085	0.577337	-0.393017	0.56518	-0.123097
0.579976	0.0624648	0.568657	-0.0595418	0.579839	-0.394303	0.567671	-0.124926
0.582515	0.0624648	0.571148	-0.0613201	0.582342	-0.395562	0.57021	-0.127114
0.585005	0.0623128	0.573638	-0.0622813	0.584832	-0.396557	0.5727	-0.129522
0.587495	0.0620086	0.576128	-0.0625758	0.587334	-0.397842	0.57519	-0.13171
0.589986	0.0616204	0.578667	-0.0621356	0.589837	-0.398924	0.57768	-0.133262
0.592476	0.0610834	0.581158	-0.0612958	0.592376	-0.399716	0.580171	-0.134398
0.595015	0.0600901	0.583648	-0.0603088	0.594866	-0.400157	0.58271	-0.135395
0.597505	0.058453	0.586138	-0.0591745	0.597356	-0.400157	0.5852	-0.136114
0.599996	0.0564665	0.588628	-0.057893	0.599847	-0.400302	0.58769	-0.136473
0.602486	0.05338	0.591167	-0.0566115	0.602337	-0.400654	0.590181	-0.136114
0.604976	0.0496431	0.593658	-0.0559448	0.604876	-0.402143	0.592671	-0.135256
0.607515	0.0463236	0.596148	-0.0556503	0.607366	-0.404422	0.59521	-0.134029
0.610005	0.0429361	0.598638	-0.0559966	0.609857	-0.40699	0.5977	-0.133531
0.612496	0.0395842	0.601129	-0.0571309	0.612347	-0.409706	0.600191	-0.133809
0.614986	0.0360026	0.603668	-0.0584124	0.614837	-0.412981	0.602681	-0.134505
0.617476	0.0329127	0.606158	-0.0593994	0.617376	-0.416401	0.605171	-0.136059
0.620015	0.0303243	0.608648	-0.0603865	0.619866	-0.419821	0.60771	-0.137832
0.622506	0.0282277	0.611138	-0.061668	0.622357	-0.423469	0.6102	-0.140464
0.624996	0.0266294	0.613629	-0.0629495	0.624847	-0.425835	0.612691	-0.144287
0.627486	0.0247268	0.616168	-0.0642311	0.627337	-0.427269	0.615181	-0.148617
0.629977	0.0226334	0.618658	-0.0652731	0.629876	-0.428966	0.617671	-0.1528
0.632516	0.0206533	0.621148	-0.0661178	0.632367	-0.429899	0.62021	-0.156344
0.635006	0.0192069	0.623639	-0.0674026	0.634857	-0.43019	0.622701	-0.15961
0.637496	0.0179127	0.626129	-0.0698282	0.637347	-0.430336	0.625191	-0.162931
0.639986	0.0164664	0.628668	-0.0725483	0.639838	-0.430772	0.627681	-0.166336
0.642477	0.0154763	0.631158	-0.0748267	0.642377	-0.430772	0.630171	-0.169382
0.645016	0.0144862	0.633648	-0.0772523	0.644867	-0.431497	0.632674	-0.171655
0.647506	0.0136482	0.636139	-0.0798251	0.647357	-0.433688	0.635176	-0.173788
0.649996	0.013344	0.638629	-0.082144	0.649847	-0.434477	0.637679	-0.175481
0.652487	0.0135349	0.641168	-0.0848593	0.652338	-0.436429	0.640169	-0.177035
0.654977	0.014525	0.643658	-0.087429	0.654877	-0.439148	0.642671	-0.178728
0.657516	0.015211	0.646149	-0.0892996	0.657367	-0.44394	0.645174	-0.179671
0.660006	0.016049	0.648639	-0.0908758	0.659857	-0.446659	0.647676	-0.180391
0.662496	0.0164308	0.651129	-0.093096	0.662348	-0.449354	0.650179	-0.181332
0.664987	0.0169258	0.653668	-0.0955185	0.664838	-0.450496	0.652669	-0.182133
0.667477	0.0178027	0.656159	-0.0979409	0.667377	-0.452166	0.655172	-0.182991
0.670016	0.0176506	0.658649	-0.100363	0.669867	-0.452601	0.657674	-0.183489
0.672506	0.0168514	0.661139	-0.101946	0.672357	-0.452601	0.660176	-0.183768
0.674997	0.015253	0.663629	-0.104464	0.674835	-0.452452	0.662679	-0.183489
0.677487	0.015253	0.666168	-0.107332	0.677338	-0.452094	0.665169	-0.182908
0.679977	0.0155572	0.668659	-0.1104	0.67984	-0.451923	0.667672	-0.181748
0.682516	0.0161655	0.671149	-0.113316	0.682343	-0.452357	0.670174	-0.180228
0.685006	0.0169647	0.673639	-0.116232	0.684833	-0.452706	0.672676	-0.178708
0.687497	0.0170779	0.67613	-0.119498	0.687335	-0.453406	0.675215	-0.176993
0.689987	0.0175341	0.678669	-0.122911	0.689838	-0.454315	0.677706	-0.175358
0.692477	0.0181424	0.681159	-0.126471	0.69234	-0.455141	0.680196	-0.173943
0.695016	0.0187507	0.683649	-0.128802	0.694843	-0.456866	0.682686	-0.172169
0.697507	0.0180648	0.686139	-0.130783	0.697333	-0.457364	0.685177	-0.169483
0.699997	0.0173788	0.68863	-0.132563	0.699836	-0.45809	0.687716	-0.16688
0.702487	0.0173788	0.691169	-0.133851	0.702338	-0.45815	0.690206	-0.163915
0.704978	0.0173788	0.693659	-0.134937	0.70484	-0.457215	0.692696	-0.160811
0.707517	0.0178739	0.696149	-0.135673	0.707379	-0.455079	0.695187	-0.15693
0.710007	0.018864	0.69864	-0.136115	0.70987	-0.45429	0.697677	-0.152829
0.712497	0.019359	0.70113	-0.13641	0.71236	-0.452012	0.700216	-0.14831
0.714987	0.0192069	0.703669	-0.13641	0.71485	-0.449152	0.702706	-0.144209
0.717478	0.0185566	0.706159	-0.13606	0.717341	-0.446583	0.705197	-0.14094
0.720017	0.0172623	0.708649	-0.135618	0.71988	-0.44416	0.707687	-0.138027
0.722507	0.0152821	0.71114	-0.134735	0.72237	-0.44182	0.710177	-0.135337
0.724997	0.0129977	0.71363	-0.133649	0.72486	-0.440186	0.712716	-0.132786
0.727488	0.0104092	0.716169	-0.132416	0.72735	-0.438404	0.715207	-0.131012
0.729978	0.00782069	0.718659	-0.131182	0.729841	-0.436419	0.717697	-0.129737
0.732517	0.00538261	0.72115	-0.129894	0.73238	-0.435484	0.720187	-0.129019
0.735007	0.00324704	0.72364	-0.128901	0.73487	-0.435484	0.722677	-0.12852
0.737497	0.000506349	0.72613	-0.128256	0.73736	-0.43519	0.725217	-0.12852
0.739988	-0.00288639	0.728669	-0.127705	0.739851	-0.43519	0.727707	-0.129796
0.742478	-0.00627912	0.73116	-0.127594	0.742341	-0.435977	0.730197	-0.131349
0.745017	-0.0094761	0.73365	-0.127834	0.74488	-0.436848	0.732687	-0.133343
0.747507	-0.0123689	0.73614	-0.128423	0.74737	-0.43834	0.735178	-0.135615
0.749998	-0.0152617	0.73863	-0.129214	0.749861	-0.440617	0.737717	-0.137609
0.752488	-0.01781	0.741169	-0.130208	0.752351	-0.442837	0.740207	-0.139742
0.754978	-0.0200136	0.74366	-0.131202	0.754841	-0.445056	0.742697	-0.142293
0.757517	-0.0215021	0.74615	-0.132196	0.75738	-0.447919	0.745188	-0.144565
0.760008	-0.0221492	0.74864	-0.133189	0.75987	-0.450488	0.747678	-0.145701
0.762498	-0.0229469	0.751131	-0.134183	0.762361	-0.452596	0.750217	-0.147112
0.764988	-0.0236362	0.75367	-0.134882	0.764851	-0.454937	0.752707	-0.148938
0.767478	-0.0246328	0.75616	-0.135232	0.767341	-0.457071	0.755198	-0.150485
0.770017	-0.0256295	0.75865	-0.134091	0.76988	-0.459063	0.757688	-0.152871
0.772508	-0.0266262	0.76114	-0.131815	0.772371	-0.460552	0.760178	-0.155557
0.774998	-0.0276228	0.763631	-0.12954	0.774861	-0.461253	0.762717	-0.157826
0.777488	-0.0282312	0.76617	-0.12697	0.777351	-0.461544	0.765208	-0.160872
0.779979	-0.0286891	0.76866	-0.1244	0.779841	-0.461544	0.767698	-0.164057
0.782518	-0.0296793	0.77115	-0.121534	0.78238	-0.461133	0.770188	-0.167327
0.785008	-0.0312779	0.773641	-0.118964	0.784871	-0.460199	0.772679	-0.169881
0.787498	-0.032569	0.776131	-0.116247	0.787361	-0.459264	0.775218	-0.172849
0.789988	-0.0338602	0.77867	-0.114965	0.789851	-0.458266	0.777708	-0.175617
0.792479	-0.0348504	0.78116	-0.114965	0.792342	-0.457771	0.780198	-0.177721
0.795018	-0.0358406	0.78365	-0.114965	0.794881	-0.458062	0.782689	-0.180048
0.797508	-0.0371722	0.786141	-0.115112	0.797371	-0.458765	0.785179	-0.181822
0.799998	-0.0385443	0.788631	-0.11526	0.799861	-0.460051	0.787718	-0.183457
0.802489	-0.0393841	0.79117	-0.115703	0.802339	-0.461629	0.790208	-0.184593
0.804979	-0.0396866	0.79366	-0.11585	0.804842	-0.463206	0.792699	-0.185862
0.807518	-0.0399099	0.796151	-0.116145	0.807344	-0.464784	0.795189	-0.187079
0.810008	-0.0399504	0.798641	-0.116439	0.809834	-0.466361	0.797679	-0.1883
0.812498	-0.040363	0.801131	-0.116439	0.812337	-0.467356	0.800218	-0.190015
0.814989	-0.0408872	0.80367	-0.116145	0.814839	-0.467707	0.802709	-0.191508
0.817479	-0.0409584	0.806161	-0.116145	0.817342	-0.467707	0.805199	-0.192777
0.820018	-0.040727	0.808651	-0.115998	0.819844	-0.467707	0.807689	-0.194046
0.822508	-0.0411849	0.811141	-0.11585	0.822334	-0.468118	0.810179	-0.195315
0.824999	-0.0415716	0.813631	-0.115355	0.824837	-0.46841	0.812719	-0.196312
0.827489	-0.0420376	0.81617	-0.115208	0.827364	-0.468701	0.815209	-0.196946
0.829979	-0.0426865	0.818661	-0.114913	0.829854	-0.469903	0.817699	-0.197082
0.832518	-0.0432641	0.821151	-0.114913	0.832344	-0.471189	0.820189	-0.196085
0.835009	-0.0437301	0.823641	-0.116195	0.834835	-0.471335	0.82268	-0.195088
0.837499	-0.0444598	0.826132	-0.117679	0.837374	-0.471627	0.825219	-0.193819
0.839989	-0.0454517	0.828671	-0.11966	0.839864	-0.471916	0.827709	-0.19255
0.842479	-0.0457559	0.831161	-0.122175	0.842354	-0.472085	0.830199	-0.191142
0.845018	-0.0462801	0.833651	-0.126374	0.844845	-0.472519	0.83269	-0.189595
0.847509	-0.0468448	0.836141	-0.129585	0.847335	-0.473513	0.83518	-0.187824
0.849999	-0.0472995	0.838632	-0.133437	0.849874	-0.47488	0.837719	-0.186134
0.852489	-0.0476037	0.841171	-0.136847	0.852364	-0.476748	0.840209	-0.185085
0.85498	-0.0479079	0.843661	-0.138828	0.854855	-0.480689	0.8427	-0.183677
0.857519	-0.0480098	0.846151	-0.140459	0.857345	-0.485478	0.84519	-0.182402
0.860009	-0.0481117	0.848642	-0.141888	0.859835	-0.490041	0.84768	-0.180848
0.862499	-0.0481117	0.851132	-0.142783	0.862374	-0.494748	0.850219	-0.179433
0.864989	-0.0481959	0.853671	-0.14217	0.864865	-0.499309	0.85271	-0.178158
0.86748	-0.0486214	0.856161	-0.142344	0.867355	-0.503164	0.8552	-0.177245
0.870019	-0.0493091	0.858651	-0.141532	0.869845	-0.505736	0.85769	-0.176526
0.872509	-0.0502994	0.861142	-0.140692	0.872335	-0.507226	0.860181	-0.176028
0.874999	-0.0511375	0.863632	-0.140294	0.874875	-0.507577	0.86272	-0.175889
0.87749	-0.0520258	0.866171	-0.14019	0.877365	-0.506874	0.86521	-0.176526
0.87998	-0.0530663	0.868661	-0.140234	0.879855	-0.505877	0.8677	-0.17808
0.882519	-0.0540565	0.871152	-0.140278	0.882345	-0.504445	0.870191	-0.179634
0.885009	-0.0547426	0.873642	-0.140493	0.884836	-0.503013	0.872681	-0.180686
0.887499	-0.0550468	0.876132	-0.140613	0.887375	-0.501727	0.87522	-0.182878
0.88999	-0.0553493	0.878671	-0.14088	0.889865	-0.500441	0.87771	-0.183515
0.89248	-0.055995	0.881162	-0.140732	0.892355	-0.499616	0.880201	-0.18515
0.895019	-0.0574448	0.883652	-0.139592	0.894846	-0.49867	0.882691	-0.185788
0.897509	-0.059427	0.886142	-0.1388	0.897336	-0.497444	0.885181	-0.185568
0.9	-0.0615612	0.888632	-0.135984	0.899875	-0.49645	0.887684	-0.185208
0.90249	-0.0638493	0.891172	-0.134898	0.902365	-0.495455	0.890174	-0.183713
0.90498	-0.0660531	0.893662	-0.132726	0.904856	-0.494461	0.892676	-0.182023
0.907519	-0.0683412	0.896152	-0.129271	0.907346	-0.493466	0.895179	-0.180469
0.91001	-0.0707797	0.898642	-0.127247	0.909836	-0.492472	0.897681	-0.179692
0.9125	-0.0725305	0.901133	-0.126308	0.912375	-0.491659	0.900184	-0.178278
0.91499	-0.0734787	0.903672	-0.125369	0.914866	-0.490471	0.902674	-0.176144
0.91748	-0.0739366	0.906162	-0.124783	0.917356	-0.489189	0.905176	-0.173259
0.920019	-0.0740904	0.908652	-0.123997	0.919846	-0.487906	0.907679	-0.171566
0.92251	-0.0740904	0.911143	-0.123503	0.922337	-0.486623	0.910181	-0.170789
0.925	-0.0741745	0.913633	-0.122222	0.924876	-0.48534	0.912684	-0.169374
0.92749	-0.0752344	0.916172	-0.12138	0.927366	-0.484409	0.915174	-0.168377
0.929981	-0.0768364	0.918662	-0.120393	0.929856	-0.483852	0.917676	-0.167243
0.93252	-0.0786309	0.921152	-0.118912	0.932347	-0.483706	0.920179	-0.165833
0.93501	-0.0806537	0.923643	-0.117925	0.934837	-0.484407	0.922681	-0.165695
0.9375	-0.0825566	0.926133	-0.117577	0.937376	-0.48648	0.925208	-0.165697
0.93999	-0.0844985	0.928672	-0.117082	0.939866	-0.489193	0.927698	-0.165422
0.942481	-0.085793	0.931162	-0.116292	0.942344	-0.492051	0.930189	-0.165147
0.94502	-0.0870875	0.933653	-0.11491	0.944847	-0.495614	0.932679	-0.163928
0.94751	-0.0873222	0.936143	-0.114467	0.947337	-0.498704	0.935218	-0.163569
0.95	-0.0870179	0.938633	-0.11358	0.949839	-0.500836	0.937708	-0.163153
0.952491	-0.0873998	0.941172	-0.112693	0.952342	-0.502702	0.940199	-0.162512
0.954981	-0.0878545	0.943663	-0.111806	0.954844	-0.50451	0.942689	-0.161787
0.95752	-0.0885374	0.946153	-0.110923	0.957347	-0.506	0.945179	-0.16123
0.96001	-0.0891815	0.948643	-0.110775	0.959837	-0.507142	0.947718	-0.161063
0.9625	-0.0903223	0.951133	-0.110923	0.96234	-0.508431	0.950209	-0.160646
0.964991	-0.0913126	0.953672	-0.112557	0.964842	-0.509218	0.952699	-0.160228
0.967481	-0.092303	0.956163	-0.114232	0.967369	-0.510623	0.955189	-0.159951
0.97002	-0.0929891	0.958653	-0.117043	0.969859	-0.513111	0.95768	-0.159233
0.97251	-0.0919988	0.961143	-0.118127	0.972349	-0.515806	0.960219	-0.159149
0.975001	-0.0908579	0.963634	-0.121142	0.97484	-0.518206	0.962709	-0.159149
0.977491	-0.0895666	0.966173	-0.124007	0.977379	-0.519781	0.965199	-0.159289
0.979981	-0.0881944	0.968663	-0.12707	0.979869	-0.521624	0.96769	-0.159262
0.98252	-0.0867493	0.971153	-0.130627	0.982359	-0.522969	0.97018	-0.159817
0.985011	-0.0854548	0.973643	-0.133783	0.98485	-0.524049	0.972719	-0.160953
0.987501	-0.0848075	0.976134	-0.136552	0.98734	-0.524987	0.975209	-0.162368
0.989991	-0.0835129	0.978673	-0.139122	0.989879	-0.525486	0.9777	-0.163943
0.992481	-0.0825614	0.981163	-0.141692	0.992369	-0.526357	0.98019	-0.165221
0.99502	-0.0822572	0.983653	-0.143416	0.994859	-0.527436	0.98268	-0.166084
0.997511	-0.0821051	0.986144	-0.144403	0.99735	-0.528722	0.985219	-0.1665
1	-0.0813462	0.988634	-0.145191	0.99984	-0.529448	0.98771	-0.166694
1.00249	-0.0803947	0.991173	-0.145338	1.00238	-0.530673	0.9902	-0.166556
1.00498	-0.0795549	0.993663	-0.145338	1.00487	-0.531957	0.99269	-0.166281
1.00752	-0.0772733	0.996154	-0.145044	1.00736	-0.532889	0.99518	-0.165728
1.01001	-0.0757522	0.998644	-0.144455	1.00985	-0.53376	0.99772	-0.16515
1.0125	-0.075215	1.00113	-0.143866	1.01234	-0.534052	1.00021	-0.164734
1.01499	-0.0741405	1.00367	-0.142982	1.01488	-0.534902	1.0027	-0.164596
1.01748	-0.0727214	1.00616	-0.142687	1.01737	-0.53718	1.00519	-0.164596
1.02002	-0.0725709	1.00865	-0.142393	1.01986	-0.539457	1.00768	-0.164596
1.02251	-0.0722699	1.01114	-0.142393	1.02235	-0.541443	1.01022	-0.164457
1.025	-0.0720774	1.01363	-0.142503	1.02484	-0.543661	1.01271	-0.163955
1.02749	-0.0718864	1.01617	-0.142798	1.02738	-0.546436	1.0152	-0.162842
1.02998	-0.0708185	1.01866	-0.143387	1.02987	-0.549211	1.01769	-0.162564
1.03252	-0.0684657	1.02115	-0.143828	1.03236	-0.552339	1.02018	-0.16173
1.03501	-0.0672117	1.02364	-0.14427	1.03485	-0.555344	1.02268	-0.160617
1.0375	-0.0650483	1.02613	-0.144071	1.03734	-0.557067	1.02519	-0.15962
1.03999	-0.0623056	1.02867	-0.143725	1.03988	-0.558645	1.02768	-0.158623
1.04248	-0.0594124	1.03116	-0.142937	1.04237	-0.560223	1.03018	-0.157765
1.04502	-0.0568235	1.03365	-0.141545	1.04486	-0.561569	1.03268	-0.157406
1.04751	-0.0546908	1.03614	-0.140558	1.04735	-0.562358	1.03518	-0.157794
1.05	-0.0533963	1.03863	-0.139674	1.04984	-0.563001	1.03769	-0.157242
1.05249	-0.052254	1.04117	-0.138938	1.05234	-0.563291	1.04018	-0.157274
1.05498	-0.0509191	1.04366	-0.138496	1.05485	-0.563	1.04268	-0.157418
1.05752	-0.0498156	1.04615	-0.138695	1.05735	-0.562562	1.04518	-0.15714
1.06001	-0.0492072	1.04864	-0.139336	1.05984	-0.562271	1.04771	-0.156723
1.0625	-0.049123	1.05113	-0.140271	1.06234	-0.561979	1.0502	-0.155946
1.06499	-0.0486651	1.05367	-0.141958	1.06484	-0.561399	1.05269	-0.154813
1.06748	-0.048623	1.05616	-0.143497	1.06735	-0.560401	1.05518	-0.153544
1.07002	-0.0487735	1.05865	-0.145227	1.06985	-0.559261	1.05772	-0.152102
1.07251	-0.048924	1.06114	-0.146957	1.07234	-0.55812	1.06021	-0.150713
1.075	-0.0499143	1.06363	-0.148245	1.07484	-0.557126	1.0627	-0.149851
1.07749	-0.0506731	1.06617	-0.149533	1.07734	-0.556275	1.06519	-0.149572
1.07998	-0.0517362	1.06866	-0.150527	1.07985	-0.555867	1.06768	-0.149433
1.08252	-0.0524255	1.07115	-0.151226	1.08235	-0.555867	1.07022	-0.149792
1.08501	-0.0533381	1.07364	-0.151226	1.08484	-0.555807	1.07271	-0.150925
1.0875	-0.05433	1.07614	-0.151079	1.08734	-0.555663	1.0752	-0.152557
1.08999	-0.0554739	1.07867	-0.150784	1.08984	-0.555951	1.07769	-0.154829
1.09248	-0.0564658	1.08116	-0.15049	1.09235	-0.555951	1.08018	-0.156881
1.09502	-0.0571551	1.08365	-0.150343	1.09485	-0.55566	1.08272	-0.158713
1.09751	-0.0576519	1.08614	-0.150195	1.09737	-0.554644	1.08521	-0.160267
1.1	-0.0581891	1.08864	-0.150195	1.09987	-0.553186	1.0877	-0.162318
1.10249	-0.0588784	1.09117	-0.150987	1.10236	-0.55132	1.09019	-0.164613
1.10498	-0.0595677	1.09366	-0.152422	1.10485	-0.549802	1.09268	-0.166411
1.10752	-0.0600628	1.09615	-0.154005	1.10738	-0.548786	1.09522	-0.167767
1.11001	-0.0600628	1.09865	-0.155441	1.10988	-0.547215	1.09771	-0.168761
1.1125	-0.0605159	1.10114	-0.156729	1.11237	-0.545932	1.1002	-0.169894
1.11499	-0.0611211	1.10367	-0.15831	1.11486	-0.545436	1.10269	-0.171166
1.11748	-0.0619188	1.10616	-0.160733	1.11735	-0.545171	1.10518	-0.172937
1.12002	-0.0623719	1.10866	-0.163009	1.11988	-0.544468	1.10772	-0.17399
1.12251	-0.0626728	1.11115	-0.164787	1.12238	-0.544348	1.11021	-0.174382
1.125	-0.0632812	1.11364	-0.166216	1.12487	-0.543645	1.1127	-0.174438
1.12749	-0.0641599	1.11617	-0.167646	1.12736	-0.542942	1.11519	-0.17372
1.12998	-0.0656049	1.11866	-0.169222	1.12985	-0.54265	1.11768	-0.172501
1.13252	-0.0669026	1.12116	-0.170798	1.13239	-0.54265	1.12022	-0.170643
1.13501	-0.0682003	1.12365	-0.172229	1.13488	-0.542446	1.12271	-0.168869
1.1375	-0.0694981	1.12614	-0.172818	1.13737	-0.543	1.1252	-0.167097
1.13999	-0.0698055	1.12867	-0.173555	1.13986	-0.543641	1.12769	-0.1661
1.14248	-0.070113	1.13117	-0.174492	1.14235	-0.544633	1.13018	-0.165381
1.14502	-0.070113	1.13366	-0.175777	1.14489	-0.547135	1.13268	-0.164941
1.14751	-0.0696923	1.13615	-0.176915	1.14738	-0.549996	1.13518	-0.16522
1.15	-0.068702	1.13864	-0.178053	1.14987	-0.552857	1.13769	-0.165998
1.15249	-0.0678994	1.14117	-0.179338	1.15236	-0.554142	1.14018	-0.167277
1.15498	-0.0669463	1.14367	-0.180969	1.15485	-0.556066	1.14268	-0.168332
1.15752	-0.0664884	1.14616	-0.182947	1.15739	-0.557578	1.14518	-0.169246
1.16001	-0.0671712	1.14865	-0.184778	1.15988	-0.558077	1.14768	-0.169606
1.1625	-0.0683524	1.15114	-0.185914	1.16237	-0.558657	1.15019	-0.169606
1.16499	-0.0697246	1.15368	-0.186901	1.16486	-0.558512	1.15268	-0.168774
1.16748	-0.0717052	1.15617	-0.18749	1.16735	-0.55737	1.15518	-0.16722
1.17002	-0.0738396	1.15866	-0.188131	1.16989	-0.556372	1.15768	-0.165252
1.17251	-0.0756325	1.16115	-0.188131	1.17238	-0.555873	1.16018	-0.162983
1.175	-0.0775759	1.16364	-0.187785	1.17487	-0.555086	1.16269	-0.160157
1.17749	-0.0790241	1.16618	-0.187092	1.17736	-0.554942	1.16521	-0.156724
1.17998	-0.080474	1.16867	-0.1864	1.17985	-0.554733	1.1677	-0.153122
1.18252	-0.0827184	1.17116	-0.185906	1.18239	-0.554733	1.17019	-0.149299
1.18501	-0.0853075	1.17365	-0.185213	1.18488	-0.554733	1.17268	-0.146308
1.1875	-0.0875941	1.17614	-0.184624	1.18737	-0.554877	1.17522	-0.144039
1.18999	-0.0901865	1.17868	-0.183836	1.18984	-0.555021	1.17771	-0.143181
1.19248	-0.0933339	1.18117	-0.183486	1.19235	-0.555319	1.1802	-0.142624
1.19502	-0.0970672	1.18366	-0.182643	1.19485	-0.556319	1.18269	-0.142624
1.19751	-0.101255	1.18615	-0.181358	1.19734	-0.556612	1.18519	-0.143011
1.2	-0.105634	1.18864	-0.179778	1.19984	-0.557198	1.18772	-0.143429
1.20249	-0.109215	1.19118	-0.178198	1.20234	-0.557905	1.19021	-0.144565
1.20498	-0.112261	1.19367	-0.176619	1.20485	-0.558611	1.1927	-0.14584
1.20752	-0.115153	1.19616	-0.175361	1.20735	-0.559611	1.1952	-0.147556
1.21001	-0.117739	1.19865	-0.174371	1.20984	-0.559964	1.19769	-0.148274
1.2125	-0.119924	1.20114	-0.173315	1.21234	-0.560518	1.20022	-0.149271
1.21499	-0.122018	1.20368	-0.172873	1.21487	-0.561947	1.20271	-0.150683
1.21749	-0.123617	1.20617	-0.172606	1.21736	-0.56431	1.20521	-0.152091
1.22002	-0.125254	1.20866	-0.172606	1.21985	-0.568164	1.2077	-0.153363
1.22251	-0.127158	1.21115	-0.171616	1.22234	-0.569449	1.21019	-0.15422
1.225	-0.129252	1.21364	-0.171121	1.22488	-0.572018	1.21272	-0.155489
1.2275	-0.131194	1.21618	-0.171093	1.22737	-0.574647	1.21522	-0.155768
1.22999	-0.133482	1.21867	-0.170303	1.22986	-0.577217	1.21771	-0.156046
1.23252	-0.135918	1.22116	-0.169138	1.23235	-0.580633	1.2202	-0.156596
1.23501	-0.13801	1.22365	-0.167707	1.23484	-0.581275	1.22269	-0.156732
1.23751	-0.141024	1.22614	-0.166398	1.23738	-0.581976	1.22523	-0.156682
1.24	-0.14396	1.22868	-0.165116	1.23987	-0.582676	1.22772	-0.156685
1.24249	-0.146394	1.23117	-0.16497	1.24236	-0.583256	1.23021	-0.156129
1.24502	-0.148637	1.23366	-0.164184	1.24485	-0.583982	1.2327	-0.154442
1.24752	-0.15088	1.23615	-0.162902	1.24734	-0.584128	1.23519	-0.153028
1.25001	-0.153466	1.23864	-0.162115	1.24988	-0.584708	1.23773	-0.151116
1.2525	-0.155751	1.24118	-0.161677	1.25237	-0.585994	1.24022	-0.148433
1.25499	-0.15754	1.24367	-0.160942	1.25486	-0.587135	1.24271	-0.145251
1.25753	-0.158793	1.24616	-0.159801	1.25735	-0.588359	1.2452	-0.141621
1.26002	-0.159741	1.24865	-0.158513	1.25984	-0.588713	1.24769	-0.138074
1.26251	-0.16043	1.25114	-0.157079	1.26238	-0.589711	1.25023	-0.135083
1.265	-0.162418	1.25368	-0.15579	1.26487	-0.59106	1.25272	-0.132671
1.26749	-0.164405	1.25617	-0.154327	1.26736	-0.592698	1.25521	-0.131315
1.27003	-0.165703	1.25866	-0.152597	1.26985	-0.594047	1.25768	-0.130954
1.27252	-0.166657	1.26115	-0.150021	1.27234	-0.594253	1.26019	-0.130815
1.27501	-0.16761	1.26364	-0.147739	1.27488	-0.594545	1.26269	-0.131174
1.2775	-0.168219	1.26618	-0.146156	1.27737	-0.594898	1.26518	-0.132142
1.27999	-0.168526	1.26867	-0.144573	1.27986	-0.595251	1.26768	-0.133249
1.28253	-0.168834	1.27116	-0.14299	1.28235	-0.596157	1.27018	-0.134634
1.28502	-0.167801	1.27365	-0.141555	1.28484	-0.596447	1.27269	-0.13663
1.28751	-0.16681	1.27614	-0.140441	1.28738	-0.597233	1.2752	-0.138543
1.29	-0.165624	1.27868	-0.139595	1.28987	-0.598658	1.27768	-0.140372
1.29249	-0.164894	1.28117	-0.139742	1.29236	-0.600256	1.28019	-0.142644
1.29503	-0.164593	1.28366	-0.140037	1.29485	-0.603177	1.28268	-0.144916
1.29752	-0.164292	1.28615	-0.140184	1.29734	-0.604108	1.28522	-0.147353
1.30001	-0.164292	1.28864	-0.140478	1.29988	-0.606035	1.28771	-0.150124
1.3025	-0.164787	1.29118	-0.140626	1.30237	-0.608049	1.2902	-0.152953
1.30499	-0.16582	1.29367	-0.140478	1.30485	-0.609627	1.29269	-0.155337
1.30753	-0.16681	1.29616	-0.140478	1.30735	-0.611639	1.29518	-0.156668
1.31002	-0.168149	1.29865	-0.140331	1.30984	-0.614273	1.29772	-0.158108
1.31251	-0.169224	1.30114	-0.140037	1.31234	-0.617112	1.30021	-0.158746
1.315	-0.170214	1.30368	-0.139742	1.31485	-0.618832	1.3027	-0.159383
1.31749	-0.171082	1.30617	-0.139742	1.31735	-0.620533	1.30519	-0.159607
1.32003	-0.171826	1.30866	-0.139889	1.31985	-0.621467	1.30768	-0.160494
1.32252	-0.172075	1.31115	-0.140533	1.32234	-0.621467	1.31022	-0.161102
1.32501	-0.171952	1.31364	-0.141527	1.32484	-0.621467	1.31271	-0.161546
1.3275	-0.171485	1.31618	-0.142226	1.32735	-0.620887	1.3152	-0.162348
1.32999	-0.171333	1.31867	-0.143073	1.32985	-0.619748	1.31769	-0.162627
1.33253	-0.171595	1.32116	-0.144066	1.33235	-0.619048	1.32019	-0.162267
1.33502	-0.171899	1.32365	-0.14506	1.33484	-0.619194	1.32272	-0.161908
1.33751	-0.172242	1.32614	-0.14541	1.33734	-0.619485	1.32521	-0.16083
1.34	-0.17275	1.32868	-0.145115	1.33985	-0.620482	1.3277	-0.159833
1.34249	-0.173301	1.33117	-0.144324	1.34235	-0.621476	1.3302	-0.156564
1.34503	-0.174029	1.33366	-0.143827	1.34485	-0.62235	1.33269	-0.154292
1.34752	-0.175102	1.33615	-0.143827	1.34734	-0.62293	1.33522	-0.151105
1.35001	-0.175707	1.33864	-0.143974	1.34988	-0.623139	1.33771	-0.148138
1.3525	-0.175939	1.34118	-0.143974	1.35237	-0.622559	1.34021	-0.146306
1.35499	-0.175978	1.34367	-0.144269	1.35486	-0.621852	1.3427	-0.14517
1.35753	-0.176062	1.34616	-0.144618	1.35735	-0.621	1.34519	-0.142121
1.36002	-0.175607	1.34865	-0.145262	1.35984	-0.620002	1.34772	-0.141623
1.36251	-0.174613	1.35114	-0.145852	1.36238	-0.619714	1.35022	-0.140846
1.365	-0.173319	1.35368	-0.145944	1.36487	-0.619129	1.35271	-0.13935
1.36749	-0.172024	1.35617	-0.14495	1.36736	-0.619046	1.3552	-0.139268
1.37003	-0.170881	1.35866	-0.143809	1.36985	-0.619563	1.35769	-0.138965
1.37252	-0.169698	1.36115	-0.14311	1.37234	-0.620723	1.36023	-0.138745
1.37501	-0.16897	1.36364	-0.142411	1.37488	-0.622069	1.36272	-0.138525
1.3775	-0.16828	1.36618	-0.142006	1.37737	-0.623767	1.36521	-0.138525
1.37999	-0.168388	1.36867	-0.141859	1.37986	-0.625843	1.3677	-0.138525
1.38253	-0.169533	1.37116	-0.141969	1.38235	-0.62756	1.37019	-0.137887
1.38502	-0.170828	1.37365	-0.142079	1.38484	-0.629404	1.37273	-0.137748
1.38751	-0.172273	1.37614	-0.14287	1.38738	-0.631039	1.37522	-0.137331
1.39	-0.174061	1.37868	-0.143662	1.38987	-0.632094	1.37771	-0.136774
1.39249	-0.176347	1.38117	-0.144361	1.39236	-0.632359	1.3802	-0.136217
1.39503	-0.178328	1.38366	-0.144766	1.39485	-0.632565	1.38269	-0.13566
1.39752	-0.179964	1.38615	-0.145664	1.39734	-0.632419	1.38523	-0.135243
1.40001	-0.180804	1.38864	-0.146952	1.39988	-0.631897	1.38772	-0.134686
1.4025	-0.180955	1.39118	-0.147596	1.40237	-0.630966	1.39021	-0.134686
1.40499	-0.180265	1.39367	-0.148884	1.40486	-0.629828	1.3927	-0.134408
1.40753	-0.179123	1.39616	-0.150725	1.40735	-0.628568	1.39519	-0.134547
1.41002	-0.177182	1.39865	-0.15212	1.40984	-0.627207	1.39769	-0.134547
1.41251	-0.174897	1.40114	-0.153702	1.41238	-0.62607	1.40019	-0.134686
1.415	-0.172763	1.40368	-0.154494	1.41487	-0.624932	1.40268	-0.134825
1.41749	-0.17143	1.40617	-0.156669	1.41736	-0.623941	1.40518	-0.134686
1.42003	-0.170591	1.40866	-0.157461	1.41985	-0.623054	1.40769	-0.13427
1.42252	-0.170591	1.41115	-0.158197	1.42234	-0.622849	1.41019	-0.134131
1.42501	-0.171088	1.41364	-0.158639	1.42488	-0.62314	1.41269	-0.134131
1.4275	-0.17208	1.41618	-0.159522	1.42737	-0.623701	1.41518	-0.133992
1.42999	-0.173375	1.41867	-0.159912	1.42986	-0.624422	1.41768	-0.135267
1.43253	-0.17467	1.42116	-0.160207	1.43235	-0.625705	1.42019	-0.137041
1.43502	-0.175813	1.42365	-0.1605	1.43484	-0.626988	1.42271	-0.137818
1.43751	-0.176954	1.42614	-0.161139	1.43738	-0.62798	1.4252	-0.13965
1.44	-0.178331	1.42868	-0.161832	1.43987	-0.62901	1.42769	-0.14192
1.44249	-0.179322	1.43117	-0.162672	1.44236	-0.629302	1.43018	-0.144193
1.44503	-0.180657	1.43366	-0.163952	1.44485	-0.629156	1.43272	-0.148019
1.44752	-0.181952	1.43615	-0.165234	1.44734	-0.628184	1.43521	-0.149294
1.45001	-0.183399	1.43864	-0.165875	1.44985	-0.627541	1.4377	-0.151068
1.4525	-0.184694	1.44118	-0.167798	1.45235	-0.62599	1.44019	-0.153342
1.45499	-0.185988	1.44367	-0.168146	1.45485	-0.62444	1.44268	-0.155449
1.45753	-0.187516	1.44616	-0.169377	1.45735	-0.623448	1.44522	-0.158111
1.46002	-0.18896	1.44865	-0.169525	1.45984	-0.622748	1.44771	-0.158945
1.46251	-0.190255	1.45114	-0.169819	1.46235	-0.622602	1.4502	-0.160333
1.465	-0.191398	1.45368	-0.169418	1.46485	-0.623328	1.45269	-0.161109
1.46749	-0.192388	1.45617	-0.168777	1.46735	-0.625146	1.45519	-0.160859
1.47003	-0.193534	1.45866	-0.167733	1.46988	-0.626721	1.45772	-0.160082
1.47252	-0.195133	1.46115	-0.167238	1.47237	-0.628707	1.46021	-0.15889
1.47501	-0.196733	1.46364	-0.167238	1.47486	-0.630838	1.4627	-0.157669
1.4775	-0.197947	1.46618	-0.166649	1.47735	-0.632701	1.4652	-0.157417
1.47999	-0.199049	1.46867	-0.166649	1.47989	-0.634273	1.46769	-0.157304
1.48253	-0.199959	1.47116	-0.166649	1.48238	-0.636407	1.47022	-0.157469
1.48502	-0.201062	1.47365	-0.167197	1.48487	-0.638625	1.47271	-0.158106
1.48751	-0.202361	1.47614	-0.167864	1.48736	-0.640843	1.47521	-0.159629
1.49	-0.203351	1.47868	-0.167573	1.48985	-0.643413	1.4777	-0.161183
1.49249	-0.204041	1.48117	-0.167158	1.49239	-0.646272	1.48019	-0.162374
1.49503	-0.20473	1.48366	-0.165877	1.49488	-0.649777	1.48272	-0.163481
1.49752	-0.205119	1.48615	-0.164595	1.49737	-0.653489	1.48522	-0.162623
1.50001	-0.205272	1.48864	-0.163111	1.49986	-0.658193	1.48771	-0.161626
1.5025	-0.205855	1.49118	-0.161277	1.50235	-0.662333	1.4902	-0.160351
1.50499	-0.206049	1.49367	-0.159296	1.50489	-0.665955	1.49269	-0.158938
1.50753	-0.204865	1.49616	-0.15714	1.50738	-0.669164	1.49523	-0.157664
1.51002	-0.204175	1.49865	-0.156643	1.50987	-0.671731	1.49772	-0.156389
1.51251	-0.203485	1.50114	-0.156324	1.51236	-0.673863	1.50021	-0.155392
1.515	-0.202836	1.50368	-0.156324	1.51485	-0.675003	1.5027	-0.154395
1.51749	-0.200889	1.50617	-0.156324	1.51739	-0.675934	1.50519	-0.154395
1.52003	-0.199895	1.50866	-0.156527	1.51988	-0.676078	1.50769	-0.154534
1.52252	-0.198597	1.51115	-0.157079	1.52237	-0.675375	1.51019	-0.154813
1.52501	-0.197794	1.51364	-0.157778	1.52486	-0.674384	1.51269	-0.155091
1.5275	-0.19749	1.51618	-0.158477	1.52735	-0.673888	1.51518	-0.15523
1.52999	-0.196882	1.51864	-0.159176	1.52989	-0.673309	1.51769	-0.155645
1.53253	-0.19531	1.52114	-0.159176	1.53238	-0.672318	1.52019	-0.156195
1.53502	-0.194624	1.52364	-0.158882	1.53487	-0.672439	1.52269	-0.156745
1.53751	-0.19428	1.52614	-0.158734	1.53736	-0.672643	1.52519	-0.158296
1.54	-0.19329	1.52865	-0.159521	1.53985	-0.672643	1.52768	-0.159707
1.54249	-0.192604	1.53114	-0.160655	1.54239	-0.673638	1.53019	-0.160979
1.54503	-0.191422	1.53364	-0.16179	1.54488	-0.674776	1.53269	-0.16253
1.54752	-0.191422	1.53614	-0.163072	1.54737	-0.675006	1.53519	-0.16408
1.55001	-0.191079	1.53864	-0.164354	1.54986	-0.675296	1.53769	-0.165495
1.5525	-0.190736	1.54116	-0.165635	1.55235	-0.675999	1.54018	-0.166773
1.55499	-0.190708	1.54365	-0.166917	1.55489	-0.675793	1.54269	-0.168631
1.55753	-0.191738	1.54614	-0.168052	1.55735	-0.675649	1.54519	-0.169489
1.56002	-0.192235	1.54868	-0.16756	1.55984	-0.675649	1.54769	-0.169988
1.56251	-0.193075	1.55117	-0.16672	1.56235	-0.675358	1.55022	-0.170266
1.565	-0.194599	1.55366	-0.16588	1.56485	-0.675212	1.55271	-0.170706
1.56749	-0.195972	1.55615	-0.164598	1.56735	-0.675333	1.5552	-0.171146
1.57003	-0.197344	1.55864	-0.163316	1.56985	-0.675646	1.55769	-0.171506
1.57252	-0.198031	1.56118	-0.162034	1.57234	-0.675874	1.56023	-0.172224
1.57501	-0.199403	1.56367	-0.161047	1.57485	-0.675607	1.56272	-0.172503
1.5775	-0.199711	1.56616	-0.15959	1.57735	-0.674469	1.56521	-0.172781
1.57999	-0.199711	1.56865	-0.158155	1.57985	-0.672898	1.5677	-0.173697
1.58253	-0.198758	1.57114	-0.156572	1.58235	-0.671034	1.57019	-0.174833
1.58502	-0.198262	1.57368	-0.154695	1.58484	-0.669895	1.57273	-0.175889
1.58751	-0.197576	1.57617	-0.153112	1.58735	-0.666189	1.57522	-0.177164
1.59	-0.19689	1.57866	-0.151529	1.58985	-0.663537	1.57771	-0.17852
1.59249	-0.196357	1.58115	-0.150093	1.59235	-0.66103	1.5802	-0.179517
1.59503	-0.196624	1.58364	-0.148805	1.59489	-0.659308	1.58269	-0.180654
1.59752	-0.197307	1.58618	-0.148925	1.59738	-0.658664	1.58523	-0.181511
1.60001	-0.198452	1.58867	-0.149624	1.59987	-0.657605	1.58772	-0.182091
1.6025	-0.200205	1.59116	-0.15047	1.60236	-0.657751	1.59021	-0.18267
1.60499	-0.202108	1.59365	-0.152252	1.60485	-0.658042	1.5927	-0.182891
1.60753	-0.20565	1.59614	-0.154528	1.60739	-0.658768	1.59519	-0.182891
1.61002	-0.206945	1.59868	-0.157245	1.60988	-0.659554	1.59773	-0.182531
1.61251	-0.209685	1.60117	-0.160953	1.61237	-0.660052	1.60022	-0.181813
1.615	-0.212616	1.60366	-0.164514	1.61486	-0.662127	1.60271	-0.180816
1.61749	-0.215511	1.60615	-0.166145	1.61735	-0.664057	1.6052	-0.180097
1.62003	-0.218097	1.60864	-0.167722	1.61989	-0.666047	1.60769	-0.179239
1.62252	-0.220533	1.61118	-0.169004	1.62238	-0.666689	1.61023	-0.178242
1.62501	-0.223508	1.61367	-0.169004	1.62487	-0.667624	1.61272	-0.177384
1.6275	-0.226137	1.61616	-0.168016	1.62736	-0.667748	1.61521	-0.176666
1.62999	-0.229028	1.61865	-0.166293	1.62985	-0.667312	1.6177	-0.176167
1.63253	-0.232	1.62114	-0.162784	1.63239	-0.665882	1.62019	-0.175889
1.63502	-0.234134	1.62368	-0.158781	1.63488	-0.664948	1.62273	-0.175889
1.63751	-0.236075	1.62617	-0.155512	1.63737	-0.660513	1.62522	-0.175889
1.64	-0.23836	1.62866	-0.152231	1.63986	-0.658733	1.62771	-0.176028
1.64249	-0.24095	1.63115	-0.148375	1.64235	-0.654526	1.6302	-0.176028
1.64503	-0.242851	1.63364	-0.145013	1.64489	-0.648596	1.63269	-0.176167
1.64752	-0.244602	1.63618	-0.142145	1.64738	-0.647104	1.63523	-0.176028
1.65001	-0.246245	1.63867	-0.139278	1.64987	-0.643105	1.63772	-0.175889
1.6525	-0.247848	1.64116	-0.137057	1.65236	-0.64182	1.64021	-0.17575
1.655	-0.249298	1.64365	-0.13533	1.65485	-0.640039	1.6427	-0.175332
1.65753	-0.251591	1.64614	-0.133861	1.65739	-0.639398	1.64519	-0.174613
1.66002	-0.25224	1.64868	-0.132149	1.65988	-0.640039	1.64769	-0.174057
1.66251	-0.253234	1.65117	-0.131307	1.66237	-0.641909	1.6502	-0.173697
1.66501	-0.253577	1.65366	-0.130611	1.66486	-0.643048	1.65269	-0.17306
1.6675	-0.253425	1.65615	-0.129915	1.66735	-0.646054	1.65519	-0.17248
1.67003	-0.252319	1.65864	-0.129219	1.66989	-0.650842	1.65769	-0.17204
1.67252	-0.250331	1.66118	-0.128523	1.67238	-0.652624	1.66019	-0.171739
1.67502	-0.247587	1.66367	-0.127975	1.67487	-0.655691	1.6627	-0.171438
1.67751	-0.244305	1.66616	-0.127573	1.67736	-0.657969	1.66519	-0.171438
1.68	-0.241022	1.66865	-0.127682	1.67985	-0.65981	1.66769	-0.170998
1.68253	-0.237438	1.67114	-0.127899	1.68239	-0.661157	1.67019	-0.171137
1.68503	-0.23405	1.67368	-0.127604	1.68488	-0.662503	1.67273	-0.172053
1.68752	-0.23062	1.67617	-0.12731	1.68737	-0.663062	1.67522	-0.173351
1.69001	-0.227343	1.67866	-0.12731	1.68985	-0.663767	1.67771	-0.174788
1.6925	-0.224151	1.68115	-0.12731	1.69235	-0.664205	1.6802	-0.17642
1.69504	-0.221178	1.68364	-0.127162	1.69486	-0.664496	1.68269	-0.178274
1.69753	-0.21829	1.68618	-0.12731	1.69735	-0.664352	1.68523	-0.180903
1.70002	-0.215208	1.68867	-0.127348	1.69985	-0.663503	1.68772	-0.184172
1.70251	-0.211323	1.69116	-0.126837	1.70235	-0.661806	1.69021	-0.187385
1.705	-0.207893	1.69365	-0.127426	1.70485	-0.659528	1.6927	-0.189933
1.70754	-0.205002	1.69614	-0.128015	1.70736	-0.656958	1.69519	-0.192898
1.71003	-0.203474	1.69868	-0.128015	1.70985	-0.654097	1.69773	-0.196142
1.71252	-0.202441	1.70117	-0.128015	1.71235	-0.651819	1.70022	-0.199772
1.71501	-0.201946	1.70366	-0.128766	1.71488	-0.649685	1.70271	-0.203456
1.7175	-0.201946	1.70615	-0.129223	1.71737	-0.648542	1.7052	-0.206367
1.72004	-0.20214	1.70864	-0.129679	1.71986	-0.648687	1.70769	-0.208914
1.72253	-0.204235	1.71118	-0.130961	1.72235	-0.649823	1.71023	-0.21102
1.72502	-0.206825	1.71367	-0.131653	1.72489	-0.651809	1.71272	-0.213015
1.72751	-0.209563	1.71616	-0.132055	1.72738	-0.654087	1.71521	-0.214206
1.73	-0.212082	1.71865	-0.133045	1.72987	-0.656365	1.7177	-0.214646
1.73254	-0.214559	1.72114	-0.134036	1.73236	-0.658143	1.72019	-0.213926
1.73503	-0.216883	1.72368	-0.134275	1.73485	-0.659859	1.72273	-0.212652
1.73752	-0.219166	1.72617	-0.134367	1.73739	-0.661019	1.72522	-0.211376
1.74001	-0.221105	1.72866	-0.13446	1.73988	-0.661455	1.72771	-0.209601
1.7425	-0.221904	1.73115	-0.134168	1.74237	-0.660029	1.7302	-0.207325
1.74504	-0.222209	1.73364	-0.133877	1.74486	-0.657044	1.73269	-0.205049
1.74753	-0.222361	1.73618	-0.133288	1.74735	-0.653711	1.73523	-0.202858
1.75002	-0.221823	1.73867	-0.132645	1.74989	-0.650318	1.73772	-0.200999
1.75251	-0.221631	1.74116	-0.131655	1.75238	-0.646551	1.74021	-0.199721
1.755	-0.222197	1.74365	-0.130665	1.75487	-0.642993	1.7427	-0.19911
1.75754	-0.222764	1.74614	-0.129674	1.75736	-0.639699	1.74519	-0.19911
1.76003	-0.223635	1.74868	-0.128389	1.75985	-0.636838	1.74773	-0.19975
1.76252	-0.224737	1.75117	-0.127104	1.76239	-0.635344	1.75022	-0.201028
1.76501	-0.226029	1.75366	-0.125819	1.76488	-0.63485	1.75271	-0.202307
1.7675	-0.227019	1.75615	-0.124978	1.76737	-0.634498	1.7552	-0.203586
1.77004	-0.22786	1.75864	-0.124044	1.76986	-0.634618	1.75769	-0.205504
1.77253	-0.228505	1.76118	-0.123749	1.77235	-0.634534	1.7602	-0.206642
1.77502	-0.228243	1.76367	-0.123602	1.77489	-0.634158	1.7627	-0.209664
1.77751	-0.228131	1.76616	-0.123602	1.77738	-0.634302	1.76519	-0.210302
1.78	-0.227908	1.76865	-0.123897	1.77987	-0.635008	1.76769	-0.212076
1.78254	-0.227796	1.77114	-0.124338	1.78236	-0.637144	1.77019	-0.213073
1.78503	-0.227107	1.77368	-0.12478	1.78485	-0.639919	1.77269	-0.21407
1.78752	-0.226459	1.77617	-0.126211	1.78739	-0.643045	1.7752	-0.214568
1.79001	-0.225661	1.77866	-0.127787	1.78988	-0.645759	1.77769	-0.215425
1.7925	-0.224713	1.78115	-0.129072	1.79237	-0.648824	1.78019	-0.215285
1.79504	-0.224107	1.78365	-0.13021	1.79486	-0.651744	1.78269	-0.215285
1.79753	-0.223159	1.78618	-0.1312	1.79735	-0.653614	1.78519	-0.215146
1.80002	-0.223007	1.78867	-0.132191	1.79989	-0.654632	1.7877	-0.215148
1.80251	-0.223007	1.79116	-0.133325	1.80235	-0.654363	1.79019	-0.21515
1.805	-0.223395	1.79366	-0.13446	1.80485	-0.653536	1.79269	-0.215428
1.80754	-0.223892	1.79615	-0.134751	1.80736	-0.652566	1.79519	-0.216286
1.81003	-0.22454	1.79868	-0.135539	1.80985	-0.651512	1.79769	-0.217283
1.81252	-0.225187	1.80117	-0.136971	1.81235	-0.650686	1.80022	-0.217781
1.81501	-0.225488	1.80367	-0.139394	1.81485	-0.650625	1.80271	-0.218416
1.8175	-0.225982	1.80616	-0.142955	1.81735	-0.651036	1.8052	-0.21897
1.82004	-0.22583	1.80865	-0.146515	1.81986	-0.65147	1.80769	-0.218968
1.82253	-0.225525	1.81118	-0.149784	1.82235	-0.651943	1.81023	-0.218966
1.82502	-0.225221	1.81368	-0.153201	1.82485	-0.651982	1.81272	-0.218688
1.82751	-0.225069	1.81617	-0.157262	1.82735	-0.651464	1.81521	-0.217192
1.83	-0.225069	1.81866	-0.161322	1.82989	-0.650237	1.8177	-0.216195
1.83254	-0.22537	1.82115	-0.164739	1.83238	-0.648782	1.82019	-0.215198
1.83503	-0.225975	1.82369	-0.167952	1.83487	-0.646708	1.82273	-0.214564
1.83752	-0.22727	1.82618	-0.170522	1.83736	-0.644427	1.82522	-0.21401
1.84001	-0.228565	1.82867	-0.173092	1.83985	-0.642269	1.82771	-0.213511
1.8425	-0.230161	1.83116	-0.175957	1.84239	-0.640571	1.8302	-0.213013
1.84504	-0.2318	1.83365	-0.178674	1.84488	-0.639576	1.83269	-0.212155
1.84753	-0.233286	1.83619	-0.181039	1.84737	-0.639346	1.83523	-0.212155
1.85002	-0.235035	1.83868	-0.182907	1.84986	-0.64018	1.83772	-0.211436
1.85251	-0.236638	1.84117	-0.18483	1.85235	-0.64211	1.84021	-0.211158
1.855	-0.238241	1.84366	-0.186113	1.85489	-0.64468	1.8427	-0.21052
1.85754	-0.239154	1.84615	-0.186994	1.85738	-0.64783	1.84519	-0.210022
1.86003	-0.240105	1.84869	-0.187874	1.85987	-0.651334	1.84773	-0.209245
1.86252	-0.241251	1.85118	-0.18846	1.86236	-0.654901	1.85022	-0.208468
1.86501	-0.242355	1.85367	-0.189156	1.86485	-0.659397	1.85271	-0.20805
1.8675	-0.243612	1.85616	-0.189745	1.86739	-0.664122	1.8552	-0.207412
1.87004	-0.244452	1.85865	-0.19015	1.86988	-0.669568	1.85769	-0.206694
1.87253	-0.245138	1.86119	-0.190499	1.87237	-0.674064	1.86023	-0.205559
1.87502	-0.245977	1.86368	-0.190702	1.87486	-0.677777	1.86272	-0.204921
1.87751	-0.247129	1.86617	-0.190812	1.87735	-0.680556	1.86521	-0.204562
1.88	-0.248243	1.86866	-0.190519	1.87989	-0.682771	1.8677	-0.20484
1.88254	-0.248861	1.87115	-0.189493	1.88238	-0.684633	1.87019	-0.205119
1.88503	-0.249399	1.87369	-0.188502	1.88487	-0.685357	1.87273	-0.205756
1.88752	-0.250085	1.87618	-0.187327	1.88736	-0.685646	1.87522	-0.207252
1.89001	-0.251076	1.87867	-0.186484	1.88985	-0.684939	1.87771	-0.208968
1.8925	-0.252371	1.88116	-0.186484	1.89239	-0.683652	1.8802	-0.210381
1.89504	-0.253514	1.88365	-0.186484	1.89488	-0.68251	1.88269	-0.211656
1.89753	-0.254425	1.88619	-0.186484	1.89737	-0.680729	1.88523	-0.212654
1.90002	-0.256245	1.88868	-0.186189	1.89986	-0.679157	1.88772	-0.213651
1.90251	-0.258064	1.89117	-0.186042	1.90235	-0.678081	1.89021	-0.214648
1.905	-0.259965	1.89365	-0.186042	1.90489	-0.677501	1.8927	-0.215285
1.90754	-0.261263	1.89615	-0.184904	1.90738	-0.676921	1.89519	-0.215425
1.91003	-0.262257	1.89865	-0.184409	1.90987	-0.676341	1.89773	-0.215564
1.91252	-0.262752	1.90115	-0.183619	1.91236	-0.676195	1.90022	-0.216114
1.91501	-0.263442	1.90365	-0.182628	1.91485	-0.675903	1.90271	-0.216529
1.9175	-0.264049	1.90615	-0.181785	1.91739	-0.676603	1.9052	-0.216807
1.92004	-0.263748	1.90865	-0.181732	1.91988	-0.677535	1.90769	-0.217221
1.92253	-0.263748	1.91115	-0.181879	1.92237	-0.678031	1.91023	-0.217772
1.92502	-0.263748	1.91365	-0.182522	1.92486	-0.678117	1.91272	-0.218186
1.92751	-0.264049	1.91618	-0.184503	1.92735	-0.678203	1.91521	-0.218465
1.93	-0.26435	1.91867	-0.186283	1.92989	-0.678083	1.9177	-0.218465
1.93254	-0.264846	1.92116	-0.188358	1.93238	-0.677529	1.92019	-0.217417
1.93503	-0.265147	1.92365	-0.189001	1.93487	-0.67712	1.92273	-0.216145
1.93752	-0.265406	1.92619	-0.190138	1.93736	-0.677266	1.92522	-0.21473
1.94001	-0.265623	1.92868	-0.191825	1.93985	-0.677326	1.92771	-0.212626
1.9425	-0.265539	1.93117	-0.193618	1.94239	-0.677762	1.9302	-0.210247
1.94504	-0.265539	1.93366	-0.195742	1.94488	-0.678256	1.9327	-0.208282
1.94753	-0.265539	1.93615	-0.196355	1.94737	-0.678751	1.93523	-0.206313
1.95002	-0.265539	1.93869	-0.197306	1.94986	-0.679451	1.93772	-0.204345
1.95251	-0.265539	1.94118	-0.197919	1.95236	-0.680731	1.94021	-0.203291
1.955	-0.265843	1.94367	-0.198214	1.95489	-0.682429	1.94271	-0.202598
1.95754	-0.266834	1.94616	-0.198656	1.95738	-0.683861	1.9452	-0.202184
1.96003	-0.267824	1.94865	-0.198254	1.95987	-0.685148	1.94773	-0.202598
1.96252	-0.268899	1.95119	-0.197893	1.96237	-0.686786	1.95022	-0.203152
1.96501	-0.270194	1.95368	-0.197615	1.96486	-0.68863	1.95272	-0.203788
1.9675	-0.27149	1.95617	-0.197272	1.96739	-0.69062	1.95521	-0.204921
1.97004	-0.272785	1.95866	-0.196763	1.96988	-0.69261	1.9577	-0.206056
1.97253	-0.27408	1.96115	-0.196445	1.97238	-0.6946	1.96023	-0.206775
1.97502	-0.275071	1.96369	-0.196445	1.97487	-0.696462	1.96273	-0.20716
1.97751	-0.275417	1.96618	-0.196297	1.97736	-0.698389	1.96522	-0.207629
1.98	-0.275653	1.96867	-0.19615	1.97989	-0.700669	1.96771	-0.207129
1.98254	-0.275958	1.97116	-0.195708	1.98239	-0.702451	1.9702	-0.205993
1.98503	-0.275958	1.97365	-0.194824	1.98488	-0.703884	1.97274	-0.20436
1.98752	-0.276604	1.97619	-0.193941	1.98737	-0.70517	1.97523	-0.202924
1.99001	-0.277594	1.97868	-0.193351	1.98986	-0.706457	1.97772	-0.202181
1.9925	-0.278736	1.98117	-0.191772	1.9924	-0.707744	1.98021	-0.201737
1.99504	-0.279877	1.98366	-0.190045	1.99489	-0.708883	1.9827	-0.202127
1.99753	-0.281169	1.98615	-0.188465	1.99738	-0.709669	1.98524	-0.20249
2.00002	-0.282613	1.98869	-0.187032	1.99987	-0.709959	1.98773	-0.203547
2.00251	-0.283989	1.99118	-0.185841	2.00236	-0.709688	1.99022	-0.20524
2.005	-0.286079	1.99367	-0.185344	2.0049	-0.709397	1.99271	-0.206512
2.00754	-0.287632	1.99616	-0.185344	2.00739	-0.708859	1.9952	-0.207229
2.01003	-0.288623	1.99865	-0.185344	2.00988	-0.708008	1.99774	-0.207171
2.01252	-0.289226	2.00119	-0.186482	2.01237	-0.707013	2.00023	-0.206731
2.01501	-0.29132	2.00368	-0.187915	2.01486	-0.70573	2.00272	-0.205512
2.0175	-0.291967	2.00617	-0.1892	2.0174	-0.703804	2.00521	-0.204096
2.02004	-0.29391	2.00866	-0.19019	2.01989	-0.701526	2.0077	-0.20282
2.02253	-0.295121	2.01115	-0.190537	2.02238	-0.698958	2.01024	-0.202263
2.02502	-0.295574	2.01369	-0.190629	2.02487	-0.695767	2.0127	-0.201904
2.02751	-0.296157	2.01618	-0.19004	2.02736	-0.69274	2.01519	-0.201545
2.03	-0.29646	2.01867	-0.189397	2.0299	-0.690316	2.01769	-0.201765
2.03254	-0.297561	2.02116	-0.188554	2.03239	-0.687746	2.0202	-0.202205
2.03503	-0.298166	2.02365	-0.187563	2.03488	-0.685321	2.0227	-0.202924
2.03752	-0.298662	2.02619	-0.186626	2.03737	-0.683539	2.0252	-0.203783
2.04001	-0.299267	2.02868	-0.185984	2.03986	-0.682252	2.02769	-0.204641
2.0425	-0.299267	2.03117	-0.185838	2.0424	-0.681526	2.03019	-0.204641
2.04504	-0.299117	2.03366	-0.186243	2.04489	-0.681444	2.0327	-0.205001
2.04753	-0.299117	2.03615	-0.186484	2.04738	-0.681651	2.0352	-0.20536
2.05002	-0.298966	2.03869	-0.18643	2.04985	-0.681568	2.0377	-0.204806
2.05251	-0.298621	2.04118	-0.186832	2.05236	-0.68192	2.04019	-0.203947
2.055	-0.298016	2.04367	-0.187675	2.05486	-0.682354	2.04269	-0.202947
2.05754	-0.296957	2.04616	-0.188612	2.05736	-0.683497	2.0452	-0.201946
2.06003	-0.296654	2.04865	-0.189549	2.05985	-0.684783	2.0477	-0.200807
2.06252	-0.296654	2.05119	-0.19054	2.06235	-0.686068	2.0502	-0.199806
2.06501	-0.296805	2.05368	-0.190834	2.06486	-0.688971	2.05273	-0.198806
2.0675	-0.296955	2.05617	-0.190834	2.06736	-0.693819	2.05522	-0.197947
2.07004	-0.297106	2.05866	-0.190834	2.06986	-0.697112	2.05771	-0.197641
2.07253	-0.297645	2.06115	-0.190138	2.07235	-0.700674	2.0602	-0.1975
2.07502	-0.298335	2.06369	-0.189001	2.07485	-0.702599	2.06274	-0.197641
2.07751	-0.299283	2.06618	-0.187421	2.07736	-0.705743	2.06523	-0.197922
2.08	-0.300575	2.06867	-0.185841	2.07986	-0.708371	2.06772	-0.198923
2.08254	-0.304004	2.07116	-0.184261	2.08236	-0.710505	2.07021	-0.200341
2.08503	-0.304997	2.07365	-0.182682	2.08485	-0.71067	2.0727	-0.202312
2.08752	-0.30675	2.07619	-0.181745	2.08735	-0.710962	2.07524	-0.204725
2.09001	-0.308805	2.07868	-0.181155	2.08986	-0.710836	2.07773	-0.207637
2.09251	-0.310515	2.08117	-0.180861	2.09236	-0.710405	2.08022	-0.211189
2.09504	-0.312678	2.08366	-0.180714	2.09489	-0.709972	2.08271	-0.214599
2.09753	-0.313325	2.08615	-0.181008	2.09738	-0.709972	2.0852	-0.218141
2.10002	-0.314319	2.08869	-0.181303	2.09987	-0.710115	2.08774	-0.220964
2.10252	-0.31447	2.09118	-0.181597	2.10236	-0.710486	2.09023	-0.223648
2.10501	-0.314771	2.09367	-0.181892	2.1049	-0.711063	2.09272	-0.226497
2.10754	-0.315608	2.09616	-0.182682	2.10739	-0.711497	2.09521	-0.229044
2.11003	-0.316639	2.09865	-0.182976	2.10988	-0.711414	2.0977	-0.231094
2.11253	-0.318016	2.10119	-0.182976	2.11237	-0.711703	2.10024	-0.233282
2.11502	-0.319913	2.10368	-0.182829	2.11486	-0.71156	2.10273	-0.23583
2.11751	-0.321814	2.10617	-0.18224	2.1174	-0.711129	2.10522	-0.238106
2.12004	-0.326307	2.10866	-0.180958	2.11989	-0.710701	2.10771	-0.240382
2.12254	-0.327754	2.11115	-0.180022	2.12238	-0.710473	2.1102	-0.24238
2.12503	-0.331033	2.11369	-0.179139	2.12487	-0.709896	2.11274	-0.243659
2.12752	-0.334464	2.11618	-0.177561	2.12736	-0.708736	2.11523	-0.244377
2.13001	-0.33755	2.11867	-0.176279	2.1299	-0.708384	2.11772	-0.244656
2.13255	-0.340291	2.12116	-0.175291	2.13239	-0.707391	2.12021	-0.244018
2.13504	-0.342661	2.12365	-0.17401	2.13488	-0.70654	2.1227	-0.242739
2.13753	-0.344948	2.12619	-0.17282	2.13737	-0.705339	2.12524	-0.24146
2.14002	-0.346585	2.12868	-0.172231	2.13986	-0.703847	2.12773	-0.239602
2.14251	-0.348719	2.13117	-0.171295	2.1424	-0.702354	2.13022	-0.237604
2.14505	-0.350621	2.13366	-0.170308	2.14489	-0.700366	2.13271	-0.235468
2.14754	-0.351763	2.13616	-0.169759	2.14738	-0.698731	2.1352	-0.23347
2.15003	-0.352407	2.13869	-0.169465	2.14987	-0.697096	2.13774	-0.231913
2.15252	-0.352859	2.14118	-0.169318	2.15236	-0.695668	2.14023	-0.230634
2.15501	-0.352859	2.14367	-0.169905	2.1549	-0.693451	2.14272	-0.229637
2.15755	-0.35191	2.14617	-0.170402	2.15739	-0.690941	2.1452	-0.227643
2.16004	-0.350273	2.14866	-0.171176	2.15988	-0.688517	2.1477	-0.226228
2.16253	-0.347838	2.15119	-0.171765	2.16237	-0.685861	2.1502	-0.225231
2.16502	-0.345098	2.15368	-0.172354	2.16486	-0.683701	2.15269	-0.224234
2.16751	-0.342662	2.15618	-0.172703	2.1674	-0.682003	2.1552	-0.223376
2.17005	-0.340032	2.15867	-0.172703	2.16989	-0.680305	2.1577	-0.222741
2.17254	-0.337526	2.16116	-0.172556	2.17238	-0.678521	2.1602	-0.222191
2.17503	-0.33532	2.16369	-0.171969	2.17487	-0.67732	2.1627	-0.221194
2.17752	-0.334368	2.16619	-0.171969	2.17736	-0.675975	2.16519	-0.221194
2.18001	-0.333455	2.16868	-0.172075	2.1799	-0.674463	2.1677	-0.221194
2.18255	-0.333151	2.17117	-0.172221	2.18236	-0.673183	2.17024	-0.220915
2.18504	-0.333454	2.17366	-0.172512	2.18485	-0.671903	2.17273	-0.220776
2.18753	-0.334059	2.1762	-0.172804	2.18736	-0.671381	2.17522	-0.220365
2.19002	-0.335657	2.17869	-0.173552	2.18986	-0.671793	2.17771	-0.219646
2.19251	-0.338164	2.18118	-0.174137	2.19236	-0.673723	2.1802	-0.219148
2.19505	-0.34067	2.18367	-0.175005	2.19486	-0.676004	2.18274	-0.217879
2.19754	-0.343217	2.18616	-0.175845	2.19735	-0.679919	2.18523	-0.217383
2.20003	-0.346718	2.1887	-0.176688	2.19986	-0.684061	2.18772	-0.216613
2.20252	-0.349609	2.19119	-0.17753	2.20236	-0.688348	2.19021	-0.216173
2.20501	-0.352046	2.19368	-0.178226	2.20486	-0.69249	2.1927	-0.216037
2.20755	-0.354634	2.19617	-0.178922	2.20736	-0.695848	2.19524	-0.217034
2.21004	-0.356918	2.19866	-0.179309	2.20985	-0.698418	2.19773	-0.217668
2.21253	-0.358214	2.2012	-0.179309	2.21236	-0.700839	2.20022	-0.220155
2.21502	-0.359358	2.20369	-0.179027	2.21486	-0.7039	2.20271	-0.220928
2.21751	-0.360309	2.20618	-0.178826	2.21736	-0.707256	2.2052	-0.221699
2.22005	-0.36046	2.20867	-0.177944	2.21987	-0.711107	2.20774	-0.222469
2.22254	-0.36046	2.21116	-0.176957	2.22237	-0.714957	2.21023	-0.222689
2.22503	-0.36046	2.2137	-0.17597	2.22486	-0.719245	2.21272	-0.224821
2.22752	-0.360309	2.21619	-0.174982	2.22739	-0.723886	2.21521	-0.227149
2.23001	-0.360309	2.21868	-0.174142	2.22988	-0.728735	2.2177	-0.228706
2.23255	-0.360654	2.22117	-0.173704	2.23238	-0.731594	2.22024	-0.232399
2.23504	-0.361494	2.22366	-0.173118	2.23487	-0.733666	2.22273	-0.233676
2.23753	-0.362184	2.2262	-0.172184	2.23736	-0.734684	2.22522	-0.237227
2.24002	-0.363024	2.22869	-0.17149	2.23989	-0.734976	2.22771	-0.241051
2.24251	-0.364317	2.23118	-0.1709	2.24239	-0.73483	2.2302	-0.244874
2.24505	-0.365609	2.23367	-0.169962	2.24488	-0.734392	2.23274	-0.246786
2.24754	-0.36675	2.23616	-0.168673	2.24737	-0.733456	2.23523	-0.246702
2.25003	-0.367741	2.2387	-0.167385	2.24986	-0.732166	2.23772	-0.246618
2.25252	-0.368692	2.24119	-0.166244	2.2524	-0.731582	2.24021	-0.245396
2.25501	-0.369297	2.24368	-0.16525	2.25489	-0.731145	2.2427	-0.243838
2.25755	-0.369903	2.24617	-0.164256	2.25738	-0.730913	2.24524	-0.242281
2.26004	-0.370701	2.24866	-0.163115	2.25987	-0.730707	2.24773	-0.240593
2.26253	-0.371391	2.2512	-0.162269	2.26236	-0.729363	2.25022	-0.238904
2.26502	-0.371888	2.25369	-0.161919	2.2649	-0.727088	2.25271	-0.237493
2.26751	-0.372193	2.25618	-0.161772	2.26739	-0.724171	2.2552	-0.237577
2.27005	-0.372345	2.25867	-0.16133	2.26988	-0.720901	2.2577	-0.237661
2.27254	-0.37204	2.26116	-0.160042	2.27237	-0.717631	2.2602	-0.237747
2.27503	-0.371736	2.2637	-0.158606	2.27486	-0.714215	2.26271	-0.238028
2.27752	-0.37113	2.26619	-0.157024	2.2774	-0.710653	2.2652	-0.238589
2.28001	-0.369492	2.26868	-0.155043	2.27989	-0.706305	2.2677	-0.239008
2.28255	-0.367811	2.27117	-0.152914	2.28238	-0.703386	2.2702	-0.239427
2.28504	-0.365717	2.27366	-0.150852	2.28487	-0.700965	2.2727	-0.239841
2.28753	-0.363816	2.2762	-0.149417	2.28736	-0.69904	2.27521	-0.240199
2.29002	-0.361983	2.27869	-0.148276	2.2899	-0.697468	2.2777	-0.24078
2.29251	-0.360303	2.28118	-0.148276	2.29239	-0.695979	2.28024	-0.241778
2.29505	-0.358706	2.28367	-0.148773	2.29488	-0.694572	2.28273	-0.242775
2.29754	-0.357369	2.28616	-0.150236	2.29737	-0.693436	2.28522	-0.243493
2.30003	-0.356914	2.2887	-0.152659	2.29986	-0.694574	2.28771	-0.244351
2.30252	-0.35646	2.29119	-0.155081	2.3024	-0.696146	2.2902	-0.245485
2.30501	-0.356765	2.29368	-0.157843	2.30489	-0.698444	2.29274	-0.246757
2.30755	-0.357069	2.29617	-0.160125	2.30738	-0.701571	2.29523	-0.247947
2.31004	-0.358449	2.29866	-0.162554	2.30987	-0.705133	2.29772	-0.24919
2.31253	-0.360021	2.3012	-0.164836	2.31236	-0.708613	2.30021	-0.250572
2.31502	-0.361617	2.30369	-0.166916	2.3149	-0.712589	2.3027	-0.251955
2.31751	-0.363408	2.30618	-0.168324	2.31739	-0.716587	2.30524	-0.253669
2.32005	-0.365005	2.30867	-0.169664	2.31988	-0.719593	2.30773	-0.255356
2.32254	-0.366449	2.31116	-0.17135	2.32237	-0.722455	2.31022	-0.256656
2.32503	-0.368238	2.3137	-0.172632	2.32486	-0.725045	2.31271	-0.257541
2.32752	-0.37022	2.31619	-0.174061	2.3274	-0.727156	2.3152	-0.258539
2.33001	-0.370866	2.31868	-0.175343	2.32989	-0.728728	2.31774	-0.259147
2.33255	-0.370975	2.32117	-0.176331	2.33238	-0.7303	2.32023	-0.259591
2.33504	-0.370975	2.32366	-0.177171	2.33487	-0.731292	2.32272	-0.260533
2.33753	-0.370522	2.3262	-0.17737	2.33736	-0.731992	2.32521	-0.261642
2.34002	-0.369832	2.32869	-0.176876	2.3399	-0.732402	2.3277	-0.262914
2.34251	-0.368925	2.33118	-0.176036	2.34239	-0.732522	2.33024	-0.264716
2.34505	-0.367521	2.33367	-0.175542	2.34488	-0.732503	2.33273	-0.267823
2.34754	-0.365924	2.33616	-0.175395	2.34737	-0.732483	2.33522	-0.270818
2.35003	-0.364781	2.3387	-0.175248	2.34986	-0.732775	2.33771	-0.273924
2.35252	-0.364025	2.34119	-0.175248	2.3524	-0.733066	2.3402	-0.277191
2.35501	-0.364025	2.34368	-0.175248	2.35489	-0.733358	2.34274	-0.279241
2.35755	-0.363034	2.34617	-0.175049	2.35738	-0.73365	2.34523	-0.280792
2.36004	-0.362733	2.34866	-0.175196	2.35987	-0.733942	2.34772	-0.282067
2.36253	-0.362348	2.3512	-0.175491	2.36236	-0.734233	2.35021	-0.283285
2.36502	-0.362263	2.35369	-0.174997	2.3649	-0.734856	2.3527	-0.283975
2.36751	-0.361878	2.35618	-0.17401	2.36739	-0.73535	2.35524	-0.284525
2.37005	-0.361685	2.35867	-0.173262	2.36988	-0.7356	2.35773	-0.285215
2.37254	-0.361946	2.36116	-0.172275	2.37237	-0.735888	2.36022	-0.286131
2.37503	-0.360955	2.3637	-0.171339	2.37486	-0.736468	2.36271	-0.288126
2.37752	-0.361256	2.36619	-0.171148	2.3774	-0.736757	2.3652	-0.29012
2.38001	-0.360071	2.36868	-0.170957	2.37989	-0.737045	2.36774	-0.292115
2.38255	-0.359077	2.37117	-0.171503	2.38238	-0.737334	2.37023	-0.29375
2.38504	-0.357396	2.37366	-0.171849	2.38487	-0.737765	2.37272	-0.294028
2.38753	-0.356017	2.3762	-0.172836	2.38736	-0.738183	2.37521	-0.294307
2.39002	-0.354227	2.37869	-0.174372	2.3899	-0.738784	2.3777	-0.294446
2.39251	-0.351834	2.38118	-0.176096	2.39239	-0.739637	2.38024	-0.295081
2.39505	-0.349936	2.38367	-0.178169	2.39488	-0.740343	2.38273	-0.295495
2.39754	-0.348039	2.38616	-0.179696	2.39737	-0.741342	2.38522	-0.296049
2.40003	-0.347326	2.3887	-0.18482	2.39986	-0.742194	2.38771	-0.296602
2.40252	-0.346229	2.39119	-0.186251	2.4024	-0.743047	2.3902	-0.297156
2.40501	-0.344716	2.39368	-0.189112	2.40489	-0.743692	2.39274	-0.29815
2.40755	-0.343204	2.39617	-0.193957	2.40738	-0.744272	2.39523	-0.299423
2.41004	-0.341952	2.39866	-0.195737	2.40987	-0.744645	2.39772	-0.301333
2.41253	-0.342254	2.4012	-0.199431	2.41236	-0.744499	2.40021	-0.30233
2.41502	-0.342555	2.40369	-0.20542	2.4149	-0.744207	2.4027	-0.303328
2.41751	-0.342856	2.40618	-0.206907	2.41739	-0.743564	2.40524	-0.304325
2.42005	-0.34346	2.40867	-0.211119	2.41988	-0.742528	2.40773	-0.305322
2.42254	-0.344559	2.41116	-0.212555	2.42237	-0.741387	2.41022	-0.30632
2.42503	-0.346803	2.4137	-0.21553	2.42486	-0.740244	2.41271	-0.307236
2.42752	-0.34909	2.41619	-0.218155	2.4274	-0.738958	2.4152	-0.307514
2.43001	-0.351526	2.41868	-0.219989	2.42989	-0.738023	2.41774	-0.307155
2.43255	-0.353039	2.42117	-0.22351	2.43238	-0.737399	2.42023	-0.306715
2.43504	-0.354635	2.42366	-0.224298	2.43487	-0.73692	2.42272	-0.306135
2.43753	-0.357072	2.4262	-0.225875	2.43736	-0.736984	2.42521	-0.305636
2.44002	-0.359357	2.42869	-0.227304	2.4399	-0.737585	2.4277	-0.305497
2.44251	-0.361642	2.43118	-0.228641	2.44239	-0.738165	2.43024	-0.305219
2.44505	-0.363581	2.43367	-0.230262	2.44488	-0.738601	2.43273	-0.30494
2.44754	-0.365329	2.43616	-0.230851	2.44737	-0.73889	2.43522	-0.304662
2.45003	-0.366318	2.4387	-0.232029	2.44986	-0.73889	2.43771	-0.304383
2.45252	-0.366787	2.44119	-0.232029	2.4524	-0.738807	2.4402	-0.304105
2.45501	-0.367173	2.44368	-0.232029	2.45489	-0.739577	2.44274	-0.303826
2.45755	-0.366718	2.44617	-0.232029	2.45738	-0.740011	2.44523	-0.303328
2.46004	-0.365576	2.44866	-0.231882	2.45987	-0.739593	2.44772	-0.30247
2.46253	-0.364585	2.4512	-0.231532	2.46236	-0.739655	2.45021	-0.301751
2.46502	-0.363444	2.45369	-0.231238	2.4649	-0.739219	2.4527	-0.301391
2.46751	-0.361308	2.45618	-0.23025	2.46739	-0.738724	2.45524	-0.301751
2.47005	-0.359025	2.45867	-0.228821	2.46988	-0.737318	2.45773	-0.302748
2.47254	-0.356506	2.46116	-0.227244	2.47237	-0.735974	2.46022	-0.303885
2.47503	-0.353834	2.4637	-0.225521	2.47486	-0.733569	2.46271	-0.305601
2.47752	-0.350861	2.46619	-0.223649	2.4774	-0.730791	2.4652	-0.307595
2.48001	-0.348424	2.46868	-0.221723	2.47989	-0.72922	2.46774	-0.30959
2.48255	-0.345837	2.47117	-0.219447	2.48238	-0.727586	2.47023	-0.311585
2.48504	-0.3434	2.47366	-0.216729	2.48487	-0.72645	2.47272	-0.313579
2.48753	-0.342797	2.4762	-0.214704	2.48736	-0.725664	2.47521	-0.315215
2.49002	-0.342797	2.47869	-0.213269	2.4899	-0.725935	2.4777	-0.316487
2.49251	-0.343034	2.48118	-0.21198	2.49239	-0.726492	2.48024	-0.317896
2.49505	-0.343422	2.48367	-0.21092	2.49488	-0.727318	2.48273	-0.319225
2.49754	-0.343767	2.48616	-0.210128	2.49737	-0.729017	2.48522	-0.320637
2.50003	-0.343767	2.4887	-0.210128	2.49986	-0.731276	2.48771	-0.322188
2.50252	-0.343617	2.49119	-0.211122	2.5024	-0.7337	2.4902	-0.323739
2.50501	-0.343617	2.49368	-0.212411	2.50489	-0.736271	2.49274	-0.325429
2.50755	-0.342927	2.49617	-0.213552	2.50738	-0.738841	2.49523	-0.327259
2.51004	-0.342237	2.49866	-0.214546	2.50987	-0.740209	2.49772	-0.328674
2.51253	-0.341933	2.5012	-0.214895	2.51236	-0.7428	2.50021	-0.329535
2.51502	-0.341629	2.50369	-0.214814	2.5149	-0.746879	2.5027	-0.329122
2.51751	-0.341669	2.50618	-0.214317	2.51739	-0.749323	2.5052	-0.327989
2.52005	-0.341669	2.50867	-0.213526	2.51988	-0.751498	2.50771	-0.326438
2.52254	-0.341669	2.51116	-0.212237	2.52237	-0.753339	2.51021	-0.324887
2.52503	-0.341669	2.5137	-0.211096	2.52486	-0.754973	2.51271	-0.323057
2.52752	-0.341217	2.51619	-0.210102	2.5274	-0.756378	2.5152	-0.320949
2.53002	-0.341067	2.51868	-0.209808	2.52989	-0.757432	2.5177	-0.31854
2.53255	-0.34023	2.52117	-0.209458	2.53238	-0.75785	2.52021	-0.315772
2.53504	-0.339543	2.52366	-0.209164	2.53487	-0.757354	2.52271	-0.313417
2.53753	-0.3392	2.5262	-0.209311	2.53736	-0.755641	2.52521	-0.311284
2.54003	-0.338706	2.52869	-0.209016	2.5399	-0.754355	2.5277	-0.309289
2.54252	-0.338405	2.53118	-0.208372	2.54239	-0.751723	2.5302	-0.307155
2.54505	-0.336653	2.53367	-0.207084	2.54488	-0.747536	2.53271	-0.305021
2.54754	-0.336005	2.53616	-0.205795	2.54737	-0.745981	2.53521	-0.303527
2.55004	-0.33486	2.5387	-0.203662	2.54986	-0.742711	2.53771	-0.302112
2.55253	-0.333565	2.54119	-0.202082	2.5524	-0.738841	2.5402	-0.301195
2.55502	-0.332228	2.54368	-0.200797	2.55489	-0.734778	2.5427	-0.300501
2.55755	-0.329403	2.54617	-0.199364	2.55737	-0.729487	2.54521	-0.299808
2.56005	-0.327183	2.54866	-0.198225	2.55986	-0.728056	2.54771	-0.299172
2.56254	-0.326106	2.5512	-0.197581	2.56236	-0.725194	2.55021	-0.298675
2.56503	-0.324906	2.55369	-0.198427	2.56487	-0.722395	2.55273	-0.298399
2.56752	-0.323982	2.55618	-0.199421	2.56737	-0.719681	2.55522	-0.297762
2.57006	-0.321883	2.55867	-0.200561	2.56987	-0.715595	2.55771	-0.297622
2.57255	-0.320585	2.56116	-0.201846	2.57236	-0.71439	2.56025	-0.297485
2.57504	-0.319978	2.5637	-0.203426	2.57486	-0.71238	2.56274	-0.297622
2.57753	-0.318916	2.56619	-0.205005	2.57737	-0.710022	2.56523	-0.297622
2.58002	-0.318241	2.56868	-0.206789	2.57987	-0.709175	2.56772	-0.297705
2.58256	-0.317042	2.57117	-0.208574	2.58237	-0.706817	2.57021	-0.297787
2.58505	-0.316175	2.57367	-0.209164	2.58486	-0.706031	2.57275	-0.297925
2.58754	-0.314505	2.5762	-0.209458	2.58736	-0.704187	2.57524	-0.297925
2.59003	-0.31321	2.57869	-0.209753	2.58986	-0.702263	2.57773	-0.297925
2.59252	-0.311764	2.58118	-0.210047	2.59237	-0.700983	2.58022	-0.297925
2.59506	-0.309412	2.58368	-0.210047	2.59487	-0.698355	2.58271	-0.297787
2.59755	-0.308764	2.58617	-0.2099	2.59736	-0.697715	2.58525	-0.297787
2.60004	-0.307469	2.5887	-0.209256	2.59986	-0.696496	2.58774	-0.297925
2.60253	-0.306174	2.59119	-0.207325	2.60239	-0.695216	2.59023	-0.2982
2.60502	-0.305528	2.59369	-0.205598	2.60488	-0.693936	2.59272	-0.298338
2.60756	-0.305227	2.59618	-0.203723	2.60737	-0.693216	2.59521	-0.298476
2.61005	-0.304926	2.59867	-0.201006	2.60986	-0.693649	2.59775	-0.298476
2.61254	-0.304998	2.6012	-0.198141	2.6124	-0.694722	2.60024	-0.298892
2.61503	-0.30518	2.6037	-0.195571	2.61489	-0.697081	2.60273	-0.299751
2.61752	-0.305442	2.60619	-0.192853	2.61738	-0.69915	2.60522	-0.300583
2.62006	-0.305743	2.60868	-0.190283	2.61987	-0.700926	2.60771	-0.301361
2.62255	-0.306044	2.61117	-0.188413	2.62236	-0.701359	2.61025	-0.30222
2.62504	-0.30654	2.61371	-0.186542	2.6249	-0.702079	2.61274	-0.302942
2.62753	-0.306841	2.6162	-0.184966	2.62739	-0.702652	2.61523	-0.303303
2.63002	-0.307142	2.61869	-0.184232	2.62988	-0.702941	2.61772	-0.304662
2.63256	-0.306807	2.62118	-0.183646	2.63237	-0.703087	2.62021	-0.305798
2.63505	-0.306695	2.62367	-0.18306	2.63486	-0.703292	2.62275	-0.307071
2.63754	-0.306433	2.62621	-0.182769	2.6374	-0.704576	2.62524	-0.308593
2.64003	-0.306091	2.6287	-0.182478	2.63989	-0.706439	2.62773	-0.310226
2.64252	-0.30579	2.63119	-0.182423	2.64238	-0.708655	2.63022	-0.311918
2.64506	-0.305214	2.63368	-0.182313	2.64487	-0.712072	2.63271	-0.313748
2.64755	-0.304832	2.63617	-0.181761	2.64736	-0.713067	2.63525	-0.315577
2.65004	-0.30354	2.63871	-0.181209	2.6499	-0.714766	2.63771	-0.317959
2.65253	-0.303004	2.6412	-0.180657	2.65239	-0.715407	2.6402	-0.319094
2.65502	-0.302963	2.64369	-0.179663	2.65488	-0.714912	2.64271	-0.321144
2.65756	-0.302963	2.64618	-0.178669	2.65737	-0.713048	2.64521	-0.324662
2.66005	-0.303004	2.64867	-0.177823	2.65986	-0.711184	2.64771	-0.326712
2.66254	-0.303154	2.65121	-0.177326	2.6624	-0.709321	2.65021	-0.328263
2.66503	-0.303537	2.6537	-0.177179	2.66489	-0.707603	2.6527	-0.329038
2.66752	-0.304071	2.65619	-0.177179	2.66738	-0.706817	2.65521	-0.33067
2.67006	-0.305972	2.65868	-0.176737	2.66987	-0.706525	2.65771	-0.332969
2.67255	-0.308342	2.66117	-0.176442	2.67236	-0.706937	2.66021	-0.333109
2.67504	-0.310477	2.66371	-0.176442	2.6749	-0.707638	2.66271	-0.333109
2.67753	-0.313064	2.6662	-0.176442	2.67737	-0.708548	2.6652	-0.33261
2.68002	-0.315763	2.66869	-0.176295	2.67987	-0.709128	2.66771	-0.331891
2.68256	-0.318508	2.67118	-0.176295	2.68237	-0.709708	2.67021	-0.331473
2.68505	-0.321443	2.67367	-0.176295	2.68486	-0.710411	2.67271	-0.331334
2.68754	-0.324568	2.67621	-0.176442	2.68736	-0.71006	2.67521	-0.330975
2.69003	-0.327696	2.6787	-0.177031	2.68987	-0.709358	2.67772	-0.330366
2.69252	-0.330395	2.68119	-0.177768	2.69237	-0.709794	2.68021	-0.330201
2.69506	-0.333329	2.68368	-0.178652	2.69487	-0.710374	2.68275	-0.330478
2.69755	-0.335923	2.68617	-0.179241	2.69736	-0.71162	2.68524	-0.330478
2.70004	-0.338253	2.68871	-0.179683	2.69986	-0.71419	2.68773	-0.330478
2.70253	-0.339891	2.6912	-0.179683	2.70237	-0.717052	2.69022	-0.330199
2.70502	-0.341531	2.69369	-0.179388	2.70487	-0.720083	2.69271	-0.329921
2.70756	-0.342487	2.69618	-0.179093	2.70737	-0.724081	2.69525	-0.328726
2.71005	-0.342982	2.69867	-0.178799	2.70986	-0.728931	2.69774	-0.32817
2.71254	-0.343134	2.70121	-0.178357	2.71236	-0.73279	2.70023	-0.326564
2.71503	-0.343588	2.7037	-0.177473	2.71487	-0.73665	2.70272	-0.325342
2.71752	-0.343889	2.70619	-0.177179	2.71737	-0.739927	2.70521	-0.324286
2.72006	-0.343889	2.70868	-0.177031	2.71987	-0.741917	2.70775	-0.322517
2.72255	-0.344588	2.71117	-0.177031	2.72236	-0.743074	2.71024	-0.322019
2.72504	-0.34474	2.71371	-0.177031	2.72486	-0.744354	2.71273	-0.321025
2.72753	-0.345236	2.7162	-0.176925	2.72739	-0.744873	2.71522	-0.320392
2.73002	-0.345884	2.71869	-0.176818	2.72988	-0.744747	2.71771	-0.32012
2.73256	-0.346379	2.72118	-0.176617	2.73237	-0.744538	2.72025	-0.319984
2.73505	-0.345689	2.72367	-0.176617	2.73486	-0.744265	2.72274	-0.319848
2.73754	-0.345194	2.72621	-0.176322	2.7374	-0.743703	2.72523	-0.319848
2.74003	-0.345798	2.7287	-0.176617	2.73989	-0.743578	2.72772	-0.320399
2.74252	-0.346693	2.73119	-0.176912	2.74238	-0.744492	2.73021	-0.320894
2.74506	-0.348138	2.73368	-0.177408	2.74487	-0.745282	2.73275	-0.321613
2.74755	-0.349734	2.73617	-0.177957	2.74736	-0.746196	2.73524	-0.322332
2.75004	-0.351331	2.73871	-0.178359	2.7499	-0.746902	2.73773	-0.323051
2.75253	-0.352927	2.7412	-0.178707	2.75239	-0.747628	2.74022	-0.32377
2.75502	-0.355255	2.74369	-0.179203	2.75488	-0.748189	2.74271	-0.324489
2.75756	-0.358037	2.74618	-0.18005	2.75737	-0.74904	2.74525	-0.324353
2.76005	-0.360173	2.74867	-0.1806	2.75986	-0.749745	2.74774	-0.323161
2.76254	-0.362114	2.75121	-0.181444	2.7624	-0.749952	2.75023	-0.321668
2.76503	-0.363711	2.7537	-0.182379	2.76489	-0.749725	2.75272	-0.319673
2.76752	-0.365005	2.75619	-0.183918	2.76738	-0.74873	2.75521	-0.317679
2.77006	-0.366146	2.75868	-0.185056	2.76987	-0.747735	2.75775	-0.314687
2.77255	-0.367591	2.76117	-0.186542	2.77236	-0.746657	2.76024	-0.313689
2.77504	-0.368844	2.76371	-0.187625	2.7749	-0.74537	2.76273	-0.311471
2.77753	-0.369835	2.7662	-0.188358	2.77739	-0.743938	2.76522	-0.309781
2.78002	-0.370826	2.76869	-0.188798	2.77988	-0.742359	2.76771	-0.308868
2.78256	-0.371516	2.77118	-0.189146	2.78237	-0.740781	2.77025	-0.308311
2.78505	-0.372507	2.77367	-0.189695	2.78486	-0.739638	2.77274	-0.307812
2.78754	-0.373648	2.77621	-0.189682	2.7874	-0.739492	2.77523	-0.306954
2.79003	-0.375094	2.7787	-0.190525	2.78989	-0.739616	2.77772	-0.306096
2.79252	-0.376085	2.78119	-0.191021	2.79238	-0.739885	2.78021	-0.304822
2.79506	-0.377076	2.78368	-0.192707	2.79487	-0.740591	2.78275	-0.303494
2.79755	-0.377983	2.78617	-0.194394	2.79736	-0.741444	2.78524	-0.302776
2.80004	-0.379191	2.78871	-0.196375	2.7999	-0.742442	2.78773	-0.302057
2.80253	-0.380567	2.7912	-0.198505	2.80237	-0.74344	2.79022	-0.301283
2.80502	-0.381753	2.79369	-0.200784	2.80487	-0.744147	2.79271	-0.301228
2.80756	-0.383199	2.79618	-0.203665	2.80737	-0.744708	2.79525	-0.301532
2.81005	-0.38434	2.79867	-0.206239	2.80986	-0.744585	2.79774	-0.301974
2.81254	-0.385634	2.80121	-0.208812	2.81236	-0.744316	2.80023	-0.30297
2.81503	-0.386625	2.8037	-0.210396	2.81487	-0.743755	2.80272	-0.303744
2.81752	-0.387315	2.80619	-0.21104	2.81737	-0.74334	2.80521	-0.303465
2.82006	-0.387704	2.80868	-0.21104	2.81987	-0.742716	2.80775	-0.303187
2.82255	-0.387924	2.81117	-0.21069	2.82236	-0.741306	2.81024	-0.302963
2.82504	-0.388034	2.81371	-0.209844	2.82486	-0.740019	2.81273	-0.302241
2.82753	-0.387689	2.8162	-0.207856	2.82737	-0.738732	2.81522	-0.301244
2.83002	-0.387041	2.81869	-0.205868	2.82987	-0.737861	2.81771	-0.300109
2.83256	-0.386502	2.82118	-0.20388	2.83237	-0.736989	2.82025	-0.298837
2.83505	-0.385854	2.82367	-0.201601	2.83486	-0.736407	2.82274	-0.29798
2.83754	-0.385165	2.82621	-0.200114	2.83736	-0.736115	2.82523	-0.297426
2.84003	-0.384174	2.8287	-0.199123	2.83987	-0.736032	2.82772	-0.296929
2.84252	-0.383183	2.83119	-0.197838	2.84237	-0.736736	2.83021	-0.296572
2.84506	-0.381887	2.83368	-0.196553	2.84488	-0.737316	2.83275	-0.296296
2.84755	-0.380485	2.83617	-0.19626	2.84737	-0.738042	2.83524	-0.296296
2.85004	-0.379385	2.83871	-0.195381	2.84986	-0.738914	2.83773	-0.296296
2.85253	-0.377692	2.8412	-0.194795	2.8524	-0.740429	2.84022	-0.296157
2.85502	-0.375752	2.84369	-0.194353	2.85489	-0.741863	2.84271	-0.295961
2.85756	-0.373854	2.84618	-0.193764	2.85738	-0.742862	2.84525	-0.295741
2.86005	-0.371953	2.84867	-0.193617	2.85987	-0.74386	2.84774	-0.295244
2.86254	-0.369365	2.85121	-0.19347	2.86236	-0.744858	2.85023	-0.294828
2.86503	-0.366778	2.8537	-0.19347	2.8649	-0.746001	2.85272	-0.294828
2.86752	-0.364491	2.85619	-0.19347	2.86739	-0.747142	2.85521	-0.294828
2.87006	-0.362163	2.85868	-0.193122	2.86988	-0.747993	2.85775	-0.294828
2.87255	-0.360278	2.86117	-0.192774	2.87237	-0.749213	2.86024	-0.294689
2.87504	-0.359093	2.86371	-0.192319	2.87486	-0.75037	2.86273	-0.29441
2.87753	-0.358596	2.8662	-0.192319	2.8774	-0.751382	2.86522	-0.293993
2.88002	-0.358899	2.86869	-0.192319	2.87989	-0.752247	2.86771	-0.293575
2.88256	-0.360495	2.87118	-0.192319	2.88238	-0.753258	2.87025	-0.292937
2.88505	-0.363387	2.87367	-0.192466	2.88487	-0.75454	2.87274	-0.291801
2.88754	-0.366825	2.87621	-0.192761	2.88736	-0.756174	2.87523	-0.291023
2.89003	-0.37075	2.8787	-0.192761	2.8899	-0.758448	2.87772	-0.290026
2.89252	-0.375018	2.88119	-0.194099	2.89239	-0.760561	2.88021	-0.289307
2.89506	-0.379092	2.88368	-0.19509	2.89488	-0.762819	2.88275	-0.288867
2.89755	-0.382436	2.88617	-0.195237	2.89737	-0.765367	2.88524	-0.289145
2.90004	-0.385327	2.88871	-0.196362	2.89987	-0.767916	2.88773	-0.289285
2.90253	-0.38761	2.8912	-0.197353	2.9024	-0.770049	2.89022	-0.290421
2.90502	-0.389054	2.89369	-0.197793	2.90489	-0.771767	2.89271	-0.291833
2.90756	-0.390105	2.89618	-0.199169	2.90738	-0.773196	2.89525	-0.292885
2.91005	-0.390711	2.89867	-0.199756	2.90988	-0.774921	2.89774	-0.294436
2.91254	-0.391015	2.90121	-0.200986	2.91237	-0.776286	2.90023	-0.296209
2.91503	-0.391167	2.9037	-0.202272	2.9149	-0.777714	2.90272	-0.299117
2.91752	-0.39121	2.90619	-0.203811	2.91739	-0.779143	2.90521	-0.302303
2.92006	-0.39121	2.90868	-0.205564	2.91989	-0.780571	2.90775	-0.305849
2.92255	-0.39121	2.91117	-0.206153	2.92238	-0.782062	2.91024	-0.308397
2.92504	-0.390865	2.91371	-0.208343	2.92487	-0.783203	2.91273	-0.310948
2.92753	-0.389143	2.9162	-0.209042	2.9274	-0.783848	2.91522	-0.313859
2.93002	-0.387242	2.91869	-0.210533	2.9299	-0.783556	2.91771	-0.316908
2.93256	-0.384805	2.92118	-0.211729	2.93239	-0.782772	2.92025	-0.319954
2.93505	-0.382065	2.92367	-0.212723	2.93488	-0.78178	2.92274	-0.321864
2.93754	-0.379478	2.92621	-0.213463	2.93737	-0.779936	2.92523	-0.323415
2.94003	-0.376589	2.9287	-0.214497	2.93991	-0.778237	2.92772	-0.324966
2.94252	-0.373052	2.93119	-0.215237	2.9424	-0.776746	2.93021	-0.326517
2.94506	-0.369365	2.93368	-0.216173	2.94489	-0.775605	2.93275	-0.32779
2.94755	-0.366363	2.93617	-0.217455	2.94738	-0.774461	2.93524	-0.328703
2.95004	-0.362785	2.93871	-0.21839	2.94987	-0.773462	2.93773	-0.329615
2.95253	-0.359096	2.9412	-0.218979	2.95241	-0.772464	2.94022	-0.330172
2.95502	-0.355518	2.94369	-0.219569	2.9549	-0.771611	2.94271	-0.331085
2.95756	-0.350864	2.94618	-0.219863	2.95739	-0.771611	2.94525	-0.331719
2.96005	-0.346402	2.94867	-0.219569	2.95988	-0.771465	2.94774	-0.332354
2.96254	-0.342477	2.95121	-0.219274	2.96237	-0.771465	2.95023	-0.332989
2.96503	-0.338594	2.9537	-0.218338	2.96491	-0.771465	2.95272	-0.333708
2.96753	-0.335251	2.95619	-0.217056	2.9674	-0.771611	2.95521	-0.33379
2.97006	-0.331365	2.95868	-0.216563	2.96989	-0.770478	2.95775	-0.332822
2.97255	-0.328125	2.96117	-0.216762	2.97238	-0.770046	2.96024	-0.33199
2.97504	-0.324694	2.96371	-0.21716	2.97487	-0.769056	2.96273	-0.330801
2.97754	-0.321884	2.9662	-0.218	2.97741	-0.768765	2.96522	-0.329613
2.98003	-0.31888	2.96869	-0.219683	2.9799	-0.76862	2.96771	-0.328509
2.98256	-0.315451	2.97118	-0.221757	2.98239	-0.768639	2.97025	-0.327596
2.98505	-0.312019	2.97367	-0.224328	2.98488	-0.768931	2.97274	-0.326598
2.98755	-0.308434	2.97621	-0.226898	2.98737	-0.769159	2.97523	-0.3261
2.99004	-0.305847	2.9787	-0.22932	2.98991	-0.770858	2.97772	-0.326653
2.99253	-0.30326	2.98119	-0.232036	2.9924	-0.773013	2.98021	-0.32693
2.99506	-0.301208	2.98368	-0.234205	2.99489	-0.775793	2.98275	-0.32693
2.99756	-0.298922	2.98617	-0.236282	2.99738	-0.777227	2.98524	-0.32693
3.00005	-0.296183	2.98871	-0.237464	2.99987	-0.778077	2.98773	-0.326817
3.00254	-0.293635	2.9912	-0.238255	3.00241	-0.779406	2.99022	-0.326512
3.00503	-0.291104	2.99369	-0.23855	3.0049	-0.780316	2.99271	-0.32607
3.00757	-0.288517	2.99618	-0.238844	3.00739	-0.781086	2.99525	-0.325766
3.01006	-0.286231	2.99867	-0.238551	3.00988	-0.781232	2.99774	-0.324629
3.01255	-0.283945	3.00121	-0.237323	3.01237	-0.781232	3.00023	-0.323634
3.01504	-0.281659	3.0037	-0.236442	3.01491	-0.780795	3.00272	-0.322636
3.01753	-0.280063	3.00619	-0.235506	3.0174	-0.780232	3.00521	-0.320642
3.02007	-0.278922	3.00868	-0.234917	3.01989	-0.779112	3.00775	-0.31826
3.02256	-0.278427	3.01118	-0.234181	3.02238	-0.778555	3.01024	-0.315019
3.02505	-0.277669	3.01371	-0.233591	3.02487	-0.777767	3.01272	-0.311915
3.02754	-0.276882	3.0162	-0.233002	3.02741	-0.777205	3.01521	-0.308951
3.03003	-0.276277	3.01869	-0.232708	3.0299	-0.776788	3.01771	-0.306763
3.03257	-0.275368	3.02119	-0.232708	3.03239	-0.776205	3.02022	-0.304712
3.03506	-0.275218	3.02368	-0.232708	3.03488	-0.776205	3.02272	-0.302939
3.03755	-0.275067	3.02621	-0.232708	3.03737	-0.776122	3.02522	-0.302385
3.04004	-0.2753	3.0287	-0.232505	3.03991	-0.775978	3.02771	-0.302165
3.04253	-0.275602	3.0312	-0.232101	3.0424	-0.775978	3.03021	-0.302887
3.04507	-0.276675	3.03369	-0.231401	3.04489	-0.775916	3.03272	-0.303609
3.04756	-0.277364	3.03618	-0.230702	3.04738	-0.775772	3.03522	-0.30433
3.05005	-0.278961	3.03871	-0.230003	3.04987	-0.775482	3.03772	-0.304827
3.05254	-0.280709	3.04121	-0.229303	3.05237	-0.775336	3.04021	-0.305463
3.05503	-0.282681	3.0437	-0.228604	3.05487	-0.774838	3.04271	-0.306239
3.05757	-0.286176	3.04619	-0.227905	3.05738	-0.773613	3.04522	-0.307511
3.06006	-0.288763	3.04868	-0.227261	3.05987	-0.772449	3.04772	-0.309061
3.06255	-0.290057	3.05122	-0.226671	3.06237	-0.77108	3.05022	-0.310612
3.06504	-0.292411	3.05371	-0.226377	3.06487	-0.769649	3.05271	-0.312441
3.06753	-0.294352	3.0562	-0.226082	3.06737	-0.768073	3.05521	-0.314405
3.07007	-0.296254	3.05869	-0.225788	3.06988	-0.765526	3.05774	-0.316231
3.07256	-0.29675	3.06118	-0.225493	3.07237	-0.764615	3.06023	-0.317918
3.07505	-0.297517	3.06372	-0.225198	3.07487	-0.763352	3.06272	-0.319191
3.07754	-0.297669	3.06621	-0.224904	3.07737	-0.76294	3.06521	-0.318751
3.08003	-0.297368	3.0687	-0.224756	3.07987	-0.762384	3.06775	-0.318116
3.08257	-0.297368	3.07119	-0.224904	3.08238	-0.761973	3.07024	-0.317669
3.08506	-0.297519	3.07368	-0.224756	3.08487	-0.762099	3.07273	-0.316944
3.08755	-0.297519	3.07622	-0.224314	3.08737	-0.762352	3.07522	-0.315674
3.09004	-0.297519	3.07871	-0.223379	3.08987	-0.762997	3.07771	-0.313628
3.09253	-0.297559	3.0812	-0.222097	3.09237	-0.763704	3.08025	-0.310667
3.09507	-0.296719	3.08369	-0.220815	3.09491	-0.764349	3.08274	-0.307621
3.09756	-0.296224	3.08618	-0.220226	3.0974	-0.764349	3.08523	-0.305348
3.10005	-0.295383	3.08872	-0.219636	3.09989	-0.763913	3.08772	-0.303075
3.10254	-0.294393	3.09121	-0.218354	3.10238	-0.763332	3.09021	-0.302028
3.10503	-0.293402	3.0937	-0.216925	3.10487	-0.762211	3.09275	-0.301477
3.10757	-0.292906	3.09619	-0.21579	3.10741	-0.760963	3.09524	-0.301199
3.11006	-0.293251	3.09868	-0.214505	3.1099	-0.758807	3.09773	-0.301697
3.11255	-0.293747	3.10122	-0.213511	3.11239	-0.756652	3.10022	-0.302335
3.11504	-0.294932	3.10371	-0.212573	3.11488	-0.755073	3.10271	-0.303886
3.11753	-0.297367	3.1062	-0.211291	3.11737	-0.754078	3.10525	-0.305881
3.12007	-0.300148	3.10869	-0.209604	3.11991	-0.753664	3.10774	-0.308873
3.12256	-0.303124	3.11118	-0.20861	3.1224	-0.753249	3.11023	-0.30937
3.12505	-0.306099	3.11372	-0.207616	3.12489	-0.753375	3.11272	-0.30937
3.12754	-0.30873	3.11621	-0.206622	3.12738	-0.753375	3.11521	-0.30937
3.13003	-0.310672	3.1187	-0.205978	3.12987	-0.753417	3.11775	-0.30937
3.13257	-0.312462	3.12119	-0.205389	3.13241	-0.753438	3.12024	-0.30937
3.13506	-0.314059	3.12368	-0.204745	3.1349	-0.752717	3.12273	-0.30937
3.13755	-0.315202	3.12622	-0.203751	3.13739	-0.75214	3.12522	-0.308677
3.14004	-0.315848	3.12871	-0.203162	3.13988	-0.751563	3.12771	-0.308039
3.14253	-0.31714	3.1312	-0.202077	3.14237	-0.750986	3.13025	-0.306626
3.14507	-0.317936	3.13369	-0.200792	3.14491	-0.750425	3.13272	-0.304077
3.14756	-0.319228	3.13618	-0.199507	3.1474	-0.750717	3.13522	-0.30308
3.15005	-0.32052	3.13872	-0.198516	3.14989	-0.751667	3.13772	-0.299562
3.15254	-0.321662	3.14121	-0.197526	3.15238	-0.752637	3.14021	-0.298288
3.15503	-0.322159	3.1437	-0.197121	3.15487	-0.753774	3.14272	-0.295461
3.15757	-0.322505	3.14619	-0.196771	3.15741	-0.754558	3.14522	-0.29305
3.16006	-0.323195	3.14868	-0.196771	3.1599	-0.754846	3.14772	-0.291138
3.16255	-0.323044	3.15122	-0.197414	3.16239	-0.754846	3.15022	-0.289534
3.16504	-0.324189	3.15371	-0.198552	3.16488	-0.754704	3.15271	-0.287902
3.16753	-0.325334	3.1562	-0.199543	3.16737	-0.753978	3.15521	-0.28649
3.17007	-0.326478	3.15869	-0.20068	3.16991	-0.753417	3.15772	-0.285189
3.17256	-0.327928	3.16118	-0.201966	3.1724	-0.753417	3.16022	-0.28469
3.17505	-0.32987	3.16372	-0.202867	3.17489	-0.753563	3.16272	-0.284331
3.17754	-0.331813	3.16621	-0.203511	3.17737	-0.754062	3.16521	-0.283971
3.18003	-0.333259	3.1687	-0.203806	3.17987	-0.755057	3.16771	-0.283253
3.18257	-0.334708	3.17119	-0.203953	3.18237	-0.756402	3.17022	-0.281172
3.18506	-0.335358	3.17368	-0.204101	3.18486	-0.757748	3.17272	-0.280617
3.18755	-0.335204	3.17621	-0.204395	3.18737	-0.758888	3.17522	-0.278927
3.19004	-0.335204	3.1787	-0.204248	3.18987	-0.759741	3.17771	-0.276877
3.19253	-0.335204	3.18119	-0.204101	3.19237	-0.760033	3.18021	-0.275326
3.19507	-0.334514	3.18368	-0.203604	3.19487	-0.760179	3.18272	-0.273554
3.19756	-0.333674	3.18617	-0.203309	3.19736	-0.760179	3.18526	-0.272916
3.20005	-0.333483	3.18871	-0.202867	3.19987	-0.760469	3.18775	-0.272637
3.20254	-0.333138	3.1912	-0.202278	3.20237	-0.760407	3.19024	-0.273189
3.20503	-0.332448	3.19369	-0.201194	3.20487	-0.760345	3.19273	-0.273965
3.20756	-0.331765	3.19618	-0.199614	3.20737	-0.760345	3.19522	-0.275963
3.21005	-0.330735	3.19867	-0.199319	3.20986	-0.760345	3.19775	-0.277737
3.21254	-0.329551	3.20121	-0.198437	3.21237	-0.760636	3.20024	-0.279288
3.21503	-0.328865	3.2037	-0.197848	3.21487	-0.761362	3.20273	-0.280925
3.21752	-0.328177	3.20619	-0.197259	3.21737	-0.762234	3.20522	-0.28165
3.22006	-0.326386	3.20868	-0.197056	3.21987	-0.762875	3.20771	-0.282375
3.22255	-0.324291	3.21117	-0.196854	3.22236	-0.763929	3.21025	-0.283233
3.22504	-0.322045	3.21371	-0.196909	3.22487	-0.765044	3.21274	-0.28423
3.22753	-0.319452	3.2162	-0.19779	3.22738	-0.766159	3.21523	-0.284502
3.23002	-0.317051	3.21869	-0.197735	3.22987	-0.767856	3.21772	-0.284998
3.23256	-0.31465	3.22118	-0.198175	3.23241	-0.770136	3.22021	-0.285717
3.23505	-0.312593	3.22367	-0.198469	3.2349	-0.771981	3.22275	-0.286212
3.23754	-0.310842	3.22621	-0.198764	3.23739	-0.773658	3.22524	-0.286484
3.24003	-0.309697	3.2287	-0.198819	3.23988	-0.77459	3.22773	-0.287255
3.24252	-0.308552	3.23119	-0.199021	3.24237	-0.775733	3.23022	-0.288336
3.24506	-0.307903	3.23368	-0.199462	3.24491	-0.777146	3.23271	-0.289333
3.24755	-0.307903	3.23617	-0.199517	3.2474	-0.778744	3.23525	-0.29033
3.25004	-0.307903	3.23871	-0.199076	3.24989	-0.780401	3.23774	-0.290609
3.25253	-0.307903	3.2412	-0.198673	3.25238	-0.781764	3.24023	-0.291606
3.25502	-0.307751	3.24369	-0.198563	3.25487	-0.783273	3.24272	-0.291885
3.25756	-0.307446	3.24618	-0.198453	3.25741	-0.784866	3.24521	-0.292163
3.26005	-0.307599	3.24867	-0.198197	3.2599	-0.787208	3.24775	-0.291665
3.26254	-0.308593	3.25121	-0.197649	3.26239	-0.790083	3.25024	-0.29114
3.26503	-0.309807	3.2537	-0.197539	3.26488	-0.792982	3.25273	-0.2907
3.26752	-0.310911	3.25619	-0.197594	3.26737	-0.795695	3.25522	-0.290259
3.27006	-0.312125	3.25868	-0.198291	3.26991	-0.797768	3.25771	-0.290399
3.27255	-0.31334	3.26117	-0.198989	3.2724	-0.799115	3.26021	-0.28968
3.27504	-0.314334	3.26371	-0.199394	3.27489	-0.80017	3.26271	-0.28954
3.27753	-0.315478	3.2662	-0.200792	3.27738	-0.80087	3.26521	-0.289262
3.28002	-0.316016	3.26869	-0.202336	3.27987	-0.801653	3.26771	-0.288433
3.28256	-0.316016	3.27118	-0.204173	3.28241	-0.801424	3.27021	-0.287047
3.28505	-0.315644	3.27367	-0.205572	3.2849	-0.801133	3.27271	-0.285577
3.28754	-0.314844	3.2762	-0.20686	3.28739	-0.800841	3.27521	-0.284107
3.29003	-0.313934	3.27869	-0.208518	3.28988	-0.800549	3.2777	-0.283275
3.29252	-0.312418	3.28118	-0.210794	3.29237	-0.799265	3.28021	-0.282556
3.29506	-0.310973	3.28367	-0.21307	3.29491	-0.797982	3.28271	-0.281977
3.29755	-0.308837	3.28616	-0.214352	3.2974	-0.79699	3.28521	-0.281536
3.30004	-0.306852	3.2887	-0.215192	3.29989	-0.795852	3.28771	-0.281815
3.30253	-0.304566	3.29119	-0.215833	3.30238	-0.794571	3.2902	-0.28187
3.30502	-0.30228	3.29368	-0.216422	3.30487	-0.792873	3.29271	-0.281514
3.30756	-0.299844	3.29617	-0.216864	3.30737	-0.791092	3.29521	-0.281158
3.31005	-0.296994	3.29866	-0.216587	3.30986	-0.789101	3.29771	-0.280303
3.31254	-0.294708	3.3012	-0.215599	3.31236	-0.788249	3.30021	-0.279474
3.31503	-0.29267	3.30369	-0.214612	3.31486	-0.787542	3.30274	-0.278645
3.31752	-0.291268	3.30618	-0.213772	3.31737	-0.787398	3.30523	-0.278227
3.32006	-0.289921	3.30867	-0.213521	3.31987	-0.787253	3.30772	-0.278227
3.32255	-0.289081	3.31116	-0.213668	3.32236	-0.787253	3.31021	-0.27859
3.32509	-0.288736	3.3137	-0.214309	3.32486	-0.787524	3.31275	-0.279859
3.32753	-0.289576	3.31619	-0.215444	3.32736	-0.787877	3.31524	-0.281128
3.33002	-0.290829	3.31868	-0.217021	3.32987	-0.787733	3.31773	-0.282398
3.33256	-0.292124	3.32117	-0.219002	3.33238	-0.787445	3.32022	-0.283667
3.33505	-0.293818	3.32366	-0.221278	3.33487	-0.787863	3.32271	-0.284936
3.33754	-0.296363	3.3262	-0.223407	3.33736	-0.787801	3.32525	-0.285794
3.34003	-0.299159	3.32869	-0.22583	3.3399	-0.787822	3.32774	-0.286623
3.34252	-0.301749	3.33118	-0.227907	3.34239	-0.788111	3.33023	-0.287313
3.34506	-0.30415	3.33367	-0.229541	3.34488	-0.788255	3.33272	-0.288032
3.34755	-0.306132	3.33616	-0.23083	3.34737	-0.788399	3.33521	-0.28889
3.35004	-0.308114	3.3387	-0.231824	3.34986	-0.789396	3.33775	-0.289887
3.35253	-0.3104	3.34119	-0.232413	3.3524	-0.790683	3.34024	-0.290745
3.35502	-0.31219	3.34368	-0.23256	3.35489	-0.790972	3.34273	-0.292021
3.35756	-0.313142	3.34617	-0.23256	3.35738	-0.791177	3.34522	-0.293296
3.36005	-0.314093	3.34866	-0.232118	3.35987	-0.791012	3.34771	-0.29471
3.36254	-0.315237	3.3512	-0.231971	3.36236	-0.790724	3.35025	-0.296704
3.36503	-0.316228	3.35369	-0.231677	3.3649	-0.790435	3.35274	-0.298259
3.36752	-0.317141	3.35618	-0.231677	3.36739	-0.790291	3.35523	-0.299811
3.37006	-0.318357	3.35867	-0.231677	3.36988	-0.790145	3.35772	-0.301087
3.37255	-0.31961	3.36116	-0.231677	3.37237	-0.790351	3.36021	-0.302502
3.37504	-0.321056	3.3637	-0.231824	3.37486	-0.791054	3.36275	-0.303637
3.37753	-0.323841	3.36619	-0.232118	3.3774	-0.791902	3.36524	-0.305188
3.38002	-0.326472	3.36868	-0.232266	3.37989	-0.792834	3.36773	-0.306682
3.38256	-0.32921	3.37117	-0.232266	3.38238	-0.793766	3.37022	-0.306957
3.38505	-0.332098	3.37366	-0.232118	3.38487	-0.794902	3.37271	-0.307095
3.38754	-0.334987	3.3762	-0.231529	3.38736	-0.796184	3.37524	-0.306957
3.39003	-0.337433	3.37869	-0.23094	3.3899	-0.79776	3.37773	-0.306235
3.39252	-0.339677	3.38118	-0.230645	3.39239	-0.798838	3.38022	-0.305513
3.39505	-0.341729	3.38367	-0.229265	3.39488	-0.79971	3.38271	-0.304378
3.39754	-0.342111	3.38616	-0.228768	3.39737	-0.800292	3.3852	-0.302827
3.40004	-0.342343	3.38869	-0.227884	3.39986	-0.800232	3.38774	-0.300917
3.40253	-0.342838	3.39118	-0.226743	3.4024	-0.79988	3.39023	-0.299644
3.40502	-0.343829	3.39367	-0.225951	3.40489	-0.799324	3.39272	-0.29851
3.40755	-0.344519	3.39616	-0.224902	3.40738	-0.798478	3.39521	-0.297234
3.41004	-0.345348	3.39865	-0.224552	3.40987	-0.797194	3.3977	-0.296819
3.41253	-0.346188	3.40119	-0.223356	3.41236	-0.796202	3.40024	-0.296266
3.41502	-0.347028	3.40368	-0.223062	3.4149	-0.79521	3.40273	-0.295987
3.41751	-0.347788	3.40617	-0.222417	3.41739	-0.795064	3.40522	-0.295626
3.42005	-0.348397	3.40866	-0.221424	3.41988	-0.795764	3.40771	-0.295265
3.42254	-0.34775	3.41115	-0.221114	3.42237	-0.797192	3.4102	-0.295126
3.42503	-0.346458	3.41369	-0.219852	3.42486	-0.79862	3.41274	-0.295126
3.42752	-0.345317	3.41618	-0.21941	3.42736	-0.799904	3.41523	-0.295265
3.43001	-0.344025	3.41867	-0.218526	3.42986	-0.801188	3.41772	-0.295126
3.43255	-0.342883	3.42116	-0.217495	3.43236	-0.801888	3.42021	-0.295126
3.43504	-0.341246	3.42365	-0.2172	3.43485	-0.802462	3.4227	-0.295126
3.43753	-0.339111	3.42619	-0.216906	3.43736	-0.802193	3.42524	-0.295208
3.44002	-0.337126	3.42868	-0.216611	3.43986	-0.801924	3.42773	-0.296288
3.44251	-0.33583	3.43117	-0.216626	3.44236	-0.801361	3.43022	-0.297425
3.44505	-0.334535	3.43366	-0.216161	3.44486	-0.800514	3.43271	-0.298422
3.44754	-0.33339	3.43615	-0.215815	3.44735	-0.79981	3.4352	-0.299696
3.45003	-0.332396	3.43869	-0.215122	3.44986	-0.799312	3.43774	-0.301607
3.45252	-0.331101	3.44118	-0.214135	3.45236	-0.798901	3.44023	-0.303877
3.45501	-0.330301	3.44367	-0.212853	3.45486	-0.797889	3.44272	-0.306286
3.45755	-0.329958	3.44616	-0.210871	3.45736	-0.796875	3.44521	-0.308973
3.46004	-0.328967	3.44865	-0.20889	3.45985	-0.796006	3.4477	-0.310803
3.46253	-0.327521	3.45119	-0.207259	3.46236	-0.79514	3.45024	-0.313351
3.46502	-0.32558	3.45368	-0.206271	3.46486	-0.794643	3.45273	-0.315899
3.46751	-0.323297	3.45617	-0.205977	3.46736	-0.794291	3.45522	-0.31831
3.47005	-0.321014	3.45866	-0.206124	3.46986	-0.793734	3.45771	-0.320224
3.47254	-0.318731	3.46115	-0.206271	3.47235	-0.793153	3.4602	-0.321778
3.47503	-0.316294	3.46369	-0.207008	3.47489	-0.792946	3.46274	-0.323331
3.47752	-0.313745	3.46618	-0.20879	3.47738	-0.792594	3.46523	-0.325381
3.48001	-0.311539	3.46867	-0.210771	3.47987	-0.792179	3.46772	-0.328787
3.48255	-0.309789	3.47116	-0.21171	3.48236	-0.790973	3.47021	-0.331336
3.48504	-0.308342	3.47365	-0.21171	3.48485	-0.790474	3.4727	-0.333884
3.48753	-0.307043	3.47619	-0.210863	3.48739	-0.788665	3.47524	-0.336705
3.49002	-0.305745	3.47868	-0.209575	3.48988	-0.787876	3.47773	-0.339888
3.49251	-0.304446	3.48117	-0.207791	3.49237	-0.786506	3.48022	-0.343706
3.49505	-0.303302	3.48366	-0.203931	3.49486	-0.784436	3.48271	-0.347386
3.49754	-0.302309	3.48615	-0.20215	3.49735	-0.783216	3.4852	-0.351292
3.50003	-0.301511	3.48869	-0.198589	3.49989	-0.782574	3.48773	-0.35398
3.50252	-0.300671	3.49118	-0.195721	3.50238	-0.781291	3.49022	-0.357798
3.50501	-0.300174	3.49367	-0.194232	3.50487	-0.780299	3.49271	-0.361894
3.50755	-0.299869	3.49616	-0.194085	3.50736	-0.778811	3.4952	-0.365719
3.51004	-0.299565	3.49865	-0.194379	3.50985	-0.778522	3.49769	-0.369319
3.51253	-0.299565	3.50118	-0.195169	3.51239	-0.778522	3.50023	-0.372643
3.51502	-0.299649	3.50367	-0.196657	3.51488	-0.778808	3.50272	-0.375967
3.51751	-0.300038	3.50616	-0.198291	3.51737	-0.779511	3.50521	-0.378652
3.52005	-0.300535	3.50865	-0.20057	3.51986	-0.779926	3.50769	-0.381197
3.52259	-0.30099	3.51114	-0.202997	3.52235	-0.779989	3.51019	-0.382473
3.52503	-0.301142	3.51368	-0.20478	3.52489	-0.780115	3.5127	-0.382972
3.52752	-0.301446	3.51617	-0.206268	3.52738	-0.780388	3.51519	-0.382972
3.53001	-0.301793	3.51866	-0.208345	3.52987	-0.780743	3.51769	-0.382834
3.53255	-0.302071	3.52115	-0.210569	3.53236	-0.780457	3.52019	-0.382337
3.53504	-0.302071	3.52364	-0.21279	3.53485	-0.780315	3.52269	-0.38184
3.53753	-0.302071	3.52618	-0.215213	3.53739	-0.780315	3.5252	-0.380982
3.54002	-0.302332	3.52867	-0.217489	3.53988	-0.780318	3.52769	-0.379984
3.54251	-0.302826	3.53116	-0.220206	3.54237	-0.78061	3.53019	-0.378848
3.54505	-0.303855	3.53365	-0.223617	3.54486	-0.781047	3.53269	-0.37807
3.54754	-0.304351	3.53614	-0.226828	3.54735	-0.781047	3.53519	-0.37735
3.55003	-0.30614	3.53868	-0.229303	3.54989	-0.781047	3.5377	-0.376213
3.55252	-0.308037	3.54117	-0.231631	3.55235	-0.781047	3.54019	-0.374937
3.55501	-0.309935	3.54366	-0.234054	3.55485	-0.780905	3.54269	-0.373661
3.55755	-0.31328	3.54615	-0.236275	3.55736	-0.780762	3.54519	-0.372385
3.56004	-0.314382	3.54864	-0.238441	3.55985	-0.780762	3.54769	-0.371109
3.56253	-0.316782	3.55118	-0.240018	3.56235	-0.780718	3.55021	-0.369701
3.56502	-0.319031	3.55367	-0.240754	3.56485	-0.779866	3.5527	-0.369066
3.56751	-0.321773	3.55616	-0.24204	3.56735	-0.778308	3.55519	-0.367604
3.57005	-0.324323	3.55865	-0.243325	3.56986	-0.774263	3.55773	-0.366608
3.57254	-0.325123	3.56114	-0.24461	3.57235	-0.77277	3.56022	-0.365971
3.57503	-0.326723	3.56368	-0.245253	3.57485	-0.769639	3.56271	-0.363285
3.57752	-0.328018	3.56617	-0.2454	3.57735	-0.766219	3.5652	-0.361015
3.58001	-0.329009	3.56866	-0.244811	3.57985	-0.763088	3.56769	-0.358466
3.58255	-0.330453	3.57115	-0.244222	3.58236	-0.759007	3.57023	-0.35619
3.58504	-0.330907	3.57364	-0.243633	3.58485	-0.758013	3.57272	-0.355052
3.58753	-0.331554	3.57618	-0.242347	3.58735	-0.756874	3.57521	-0.352775
3.59002	-0.332244	3.57867	-0.241062	3.58985	-0.75702	3.5777	-0.349945
3.59251	-0.332934	3.58116	-0.239887	3.59237	-0.757517	3.58019	-0.349171
3.59504	-0.334273	3.58365	-0.23895	3.59486	-0.758305	3.58273	-0.346959
3.59753	-0.33477	3.58614	-0.238213	3.59735	-0.759592	3.58522	-0.345411
3.60002	-0.335764	3.58868	-0.238213	3.59988	-0.761021	3.58771	-0.342866
3.60251	-0.336758	3.59117	-0.238213	3.60237	-0.762594	3.5902	-0.34032
3.605	-0.337147	3.59366	-0.238213	3.60486	-0.764083	3.59269	-0.339048
3.60754	-0.337035	3.59615	-0.238213	3.60735	-0.765201	3.59522	-0.334457
3.61003	-0.336195	3.59864	-0.238213	3.60984	-0.766174	3.59771	-0.332688
3.61252	-0.335204	3.60118	-0.238103	3.61238	-0.766235	3.6002	-0.329284
3.61501	-0.333907	3.60367	-0.237757	3.61487	-0.766297	3.60269	-0.326325
3.6175	-0.331617	3.60616	-0.237358	3.61736	-0.766005	3.60518	-0.323637
3.62004	-0.329024	3.60865	-0.236371	3.61985	-0.765425	3.60772	-0.321229
3.62253	-0.326129	3.61114	-0.235089	3.62234	-0.764702	3.61021	-0.320593
3.62502	-0.323234	3.61367	-0.233807	3.62488	-0.763916	3.6127	-0.319321
3.62751	-0.319803	3.61616	-0.232028	3.62737	-0.763213	3.61519	-0.318323
3.63	-0.317059	3.61865	-0.229752	3.62986	-0.762426	3.61768	-0.318045
3.63254	-0.314164	3.62114	-0.227329	3.63235	-0.762426	3.62022	-0.317766
3.63503	-0.311122	3.62363	-0.225104	3.63484	-0.762426	3.62271	-0.317627
3.63752	-0.308683	3.62617	-0.222785	3.63738	-0.762572	3.6252	-0.317905
3.64001	-0.306397	3.62866	-0.220214	3.63987	-0.762718	3.62769	-0.318184
3.6425	-0.304262	3.63115	-0.217939	3.64236	-0.763339	3.63018	-0.318323
3.64504	-0.30148	3.63364	-0.215663	3.64485	-0.764331	3.63269	-0.318822
3.64753	-0.300834	3.63613	-0.21289	3.64734	-0.764828	3.63519	-0.3191
3.65002	-0.299461	3.63867	-0.210669	3.64988	-0.765615	3.63769	-0.319379
3.65251	-0.298166	3.64116	-0.208651	3.65237	-0.766606	3.64018	-0.319379
3.655	-0.297172	3.64365	-0.206779	3.65486	-0.767598	3.64268	-0.319518
3.65754	-0.296415	3.64614	-0.20535	3.65735	-0.76801	3.64519	-0.319518
3.66003	-0.295659	3.64863	-0.204614	3.65984	-0.768712	3.64769	-0.320153
3.66252	-0.29471	3.65117	-0.204025	3.66238	-0.768937	3.65019	-0.320787
3.66501	-0.293264	3.65366	-0.203233	3.66487	-0.768937	3.65268	-0.321286
3.6675	-0.291969	3.65615	-0.203638	3.66736	-0.769431	3.65518	-0.322005
3.67004	-0.289461	3.65864	-0.203987	3.66985	-0.76972	3.65769	-0.322724
3.67253	-0.286188	3.66113	-0.204282	3.67234	-0.76972	3.66019	-0.323721
3.67502	-0.282914	3.66367	-0.203877	3.67488	-0.769576	3.66269	-0.324717
3.67751	-0.279641	3.66616	-0.203473	3.67737	-0.769722	3.66518	-0.326072
3.68	-0.276518	3.66865	-0.20272	3.67986	-0.769286	3.66768	-0.327014
3.68254	-0.27419	3.67114	-0.201527	3.68235	-0.768294	3.67019	-0.327458
3.68503	-0.272746	3.67363	-0.200444	3.68484	-0.767302	3.67269	-0.328177
3.68752	-0.271454	3.67617	-0.199159	3.68738	-0.76631	3.67519	-0.328731
3.69001	-0.271261	3.67866	-0.197874	3.68987	-0.766021	3.67768	-0.328731
3.6925	-0.271949	3.68115	-0.196882	3.69236	-0.765877	3.68018	-0.328731
3.69504	-0.27294	3.68364	-0.196882	3.69485	-0.766021	3.68269	-0.328454
3.69753	-0.273628	3.68613	-0.197084	3.69734	-0.766166	3.68522	-0.32682
3.70002	-0.273971	3.68867	-0.197579	3.69988	-0.766457	3.68771	-0.324965
3.70251	-0.274055	3.69116	-0.198772	3.70237	-0.767161	3.6902	-0.323608
3.705	-0.273903	3.69365	-0.200205	3.70486	-0.767718	3.69269	-0.322031
3.70754	-0.273903	3.69614	-0.201932	3.70735	-0.76813	3.69518	-0.320619
3.71003	-0.273945	3.69863	-0.203217	3.70984	-0.76813	3.69772	-0.3199
3.71252	-0.274248	3.70117	-0.204356	3.71237	-0.768274	3.70021	-0.318624
3.71501	-0.274248	3.70366	-0.205203	3.71486	-0.76813	3.7027	-0.317348
3.7175	-0.274551	3.70615	-0.205606	3.71735	-0.767926	3.70519	-0.31685
3.72004	-0.2755	3.70864	-0.205716	3.71984	-0.767866	3.70768	-0.315992
3.72253	-0.276256	3.71113	-0.205072	3.72233	-0.767866	3.71022	-0.314994
3.72502	-0.27671	3.71366	-0.203931	3.72487	-0.7683	3.71271	-0.313997
3.72751	-0.27671	3.71615	-0.202845	3.72736	-0.769026	3.7152	-0.312582
3.73	-0.277013	3.71864	-0.20255	3.72985	-0.769606	3.71769	-0.311028
3.73254	-0.277384	3.72113	-0.202403	3.73234	-0.769898	3.72018	-0.31003
3.73503	-0.277685	3.72362	-0.202255	3.73483	-0.770543	3.72272	-0.309033
3.73752	-0.278137	3.72616	-0.202441	3.73737	-0.771475	3.72521	-0.308256
3.74001	-0.278137	3.72865	-0.202921	3.73986	-0.772427	3.7277	-0.307838
3.7425	-0.278287	3.73114	-0.203859	3.74235	-0.773568	3.73019	-0.30756
3.74504	-0.278438	3.73363	-0.205332	3.74484	-0.774712	3.73268	-0.307364
3.74753	-0.278739	3.73612	-0.206507	3.74733	-0.775856	3.73522	-0.308224
3.75002	-0.278889	3.73866	-0.207333	3.74987	-0.776854	3.73771	-0.308667
3.75251	-0.278519	3.74115	-0.20804	3.75236	-0.777853	3.7402	-0.309224
3.755	-0.278368	3.74364	-0.209271	3.75485	-0.778059	3.74269	-0.309642
3.75754	-0.277917	3.74613	-0.210408	3.75734	-0.777976	3.74518	-0.309781
3.76003	-0.277766	3.74862	-0.211801	3.75983	-0.777665	3.74772	-0.309781
3.76252	-0.277615	3.75116	-0.21323	3.76237	-0.776958	3.75021	-0.309781
3.76501	-0.27781	3.75365	-0.214622	3.76486	-0.776169	3.7527	-0.309559
3.7675	-0.27865	3.75614	-0.215815	3.76735	-0.775234	3.75519	-0.3087
3.77004	-0.279945	3.75863	-0.217155	3.76984	-0.773861	3.75768	-0.308256
3.77253	-0.281541	3.76112	-0.218319	3.77233	-0.772571	3.76022	-0.307424
3.77502	-0.282987	3.76366	-0.21896	3.77487	-0.771864	3.76268	-0.306731
3.77751	-0.284583	3.76615	-0.219601	3.77736	-0.771075	3.76517	-0.306316
3.78	-0.285725	3.76864	-0.219895	3.77985	-0.770495	3.76768	-0.306041
3.78253	-0.286631	3.77113	-0.220043	3.78234	-0.77006	3.77018	-0.305766
3.78502	-0.287428	3.77362	-0.22019	3.78483	-0.769417	3.77268	-0.305491
3.78751	-0.28773	3.77616	-0.220632	3.78737	-0.768773	3.77518	-0.304438
3.79	-0.287426	3.77865	-0.220927	3.78986	-0.768629	3.77767	-0.302609
3.79249	-0.287122	3.78114	-0.221626	3.79235	-0.769336	3.78017	-0.301055
3.79503	-0.286817	3.78363	-0.222723	3.79484	-0.769981	3.78268	-0.299228
3.79752	-0.286513	3.78612	-0.223717	3.79733	-0.770853	3.78518	-0.296819
3.80001	-0.286212	3.78866	-0.224417	3.79987	-0.771848	3.78772	-0.29441
3.8025	-0.285606	3.79115	-0.225263	3.80236	-0.772782	3.79021	-0.29114
3.80499	-0.284766	3.79364	-0.226404	3.80483	-0.773362	3.7927	-0.288093
3.80753	-0.283774	3.79613	-0.227398	3.80734	-0.77365	3.79519	-0.286597
3.81002	-0.282783	3.79862	-0.228392	3.80983	-0.773877	3.79768	-0.285878
3.81251	-0.281792	3.80116	-0.228981	3.81233	-0.77317	3.80022	-0.28516
3.815	-0.280801	3.80365	-0.229025	3.81483	-0.772879	3.80271	-0.284713
3.81749	-0.279811	3.80614	-0.229172	3.81733	-0.773002	3.8052	-0.284849
3.82003	-0.27897	3.80863	-0.229467	3.81984	-0.773002	3.80769	-0.284985
3.82252	-0.278669	3.81112	-0.229614	3.82233	-0.773064	3.81018	-0.285982
3.82501	-0.278218	3.81366	-0.22932	3.82483	-0.772483	3.81272	-0.28662
3.8275	-0.277572	3.81615	-0.229025	3.82736	-0.772195	3.81521	-0.28662
3.82999	-0.275976	3.81864	-0.228381	3.82985	-0.771906	3.8177	-0.286484
3.83253	-0.274379	3.82113	-0.227387	3.83234	-0.771618	3.82019	-0.286212
3.83502	-0.272783	3.82362	-0.22654	3.83483	-0.770976	3.82268	-0.28594
3.83751	-0.271187	3.82615	-0.225694	3.83736	-0.769485	3.82521	-0.286383
3.84	-0.269741	3.82864	-0.225639	3.83985	-0.767498	3.82771	-0.286882
3.84249	-0.268145	3.83113	-0.226906	3.84234	-0.765511	3.8302	-0.28774
3.84503	-0.26685	3.83363	-0.228483	3.84483	-0.765219	3.83269	-0.288873
3.84752	-0.265749	3.83612	-0.230409	3.84732	-0.764431	3.83518	-0.289592
3.85001	-0.265448	3.83865	-0.233326	3.84986	-0.763501	3.83771	-0.289867
3.8525	-0.265147	3.84114	-0.23674	3.85235	-0.763209	3.8402	-0.290139
3.85499	-0.264846	3.84363	-0.240301	3.85484	-0.762279	3.84269	-0.290275
3.85753	-0.264196	3.84612	-0.243715	3.85733	-0.761491	3.84518	-0.289696
3.86002	-0.263356	3.84861	-0.246338	3.85982	-0.761345	3.84767	-0.289916
3.86251	-0.262202	3.85115	-0.247932	3.86236	-0.761345	3.85021	-0.290194
3.865	-0.26091	3.85364	-0.249218	3.86485	-0.760645	3.8527	-0.290695
3.86749	-0.259618	3.85613	-0.249512	3.86734	-0.760441	3.85519	-0.292524
3.87003	-0.258628	3.85862	-0.2501	3.86983	-0.760379	3.85768	-0.295432
3.87252	-0.257637	3.86111	-0.250247	3.87232	-0.759243	3.86017	-0.298699
3.87501	-0.256646	3.86365	-0.250247	3.87486	-0.758602	3.86271	-0.302241
3.8775	-0.256004	3.86614	-0.250394	3.87735	-0.758021	3.8652	-0.305923
3.87999	-0.255244	3.86863	-0.250689	3.87984	-0.757232	3.86769	-0.30875
3.88253	-0.254344	3.87112	-0.250689	3.88233	-0.756091	3.87018	-0.311298
3.88502	-0.253582	3.87361	-0.250689	3.88482	-0.754664	3.87267	-0.313346
3.88751	-0.252588	3.87615	-0.251037	3.88736	-0.753236	3.87521	-0.314622
3.89	-0.25129	3.87864	-0.251037	3.88985	-0.751952	3.8777	-0.315898
3.89249	-0.249991	3.88113	-0.251387	3.89234	-0.751456	3.88019	-0.317536
3.89503	-0.248541	3.88362	-0.251589	3.89483	-0.750257	3.88267	-0.319588
3.89752	-0.246886	3.88611	-0.251791	3.89732	-0.750194	3.88517	-0.321861
3.90001	-0.244751	3.88865	-0.251892	3.89986	-0.749925	3.88767	-0.324409
3.9025	-0.24292	3.89114	-0.252094	3.90235	-0.749925	3.89016	-0.327317
3.90499	-0.240939	3.89363	-0.252204	3.90484	-0.750211	3.89267	-0.330863
3.90753	-0.238546	3.89612	-0.252305	3.90733	-0.750641	3.89517	-0.334545
3.91002	-0.235806	3.89861	-0.252327	3.90982	-0.750784	3.89767	-0.338505
3.91251	-0.232915	3.90115	-0.252203	3.91236	-0.751069	3.90017	-0.34202
3.915	-0.230176	3.90364	-0.252	3.91485	-0.751151	3.90266	-0.345119
3.91749	-0.22734	3.90613	-0.251596	3.91734	-0.750947	3.90517	-0.348219
3.92003	-0.225292	3.90862	-0.251495	3.91983	-0.750083	3.90767	-0.351543
3.92252	-0.223007	3.91111	-0.251293	3.92232	-0.749092	3.91017	-0.354869
3.92501	-0.220872	3.91365	-0.25116	3.92486	-0.747659	3.91267	-0.357696
3.9275	-0.219379	3.91614	-0.251285	3.92735	-0.745507	3.91516	-0.360108
3.92999	-0.218238	3.91863	-0.251704	3.92982	-0.744431	3.91767	-0.362016
3.93253	-0.217247	3.92112	-0.252381	3.93233	-0.741489	3.92017	-0.363785
3.93502	-0.216257	3.92361	-0.253774	3.93482	-0.740617	3.92267	-0.365419
3.93751	-0.215757	3.92615	-0.255571	3.93732	-0.738251	3.92521	-0.367082
3.94	-0.215368	3.92864	-0.256857	3.93982	-0.737606	3.9277	-0.368023
3.94249	-0.216058	3.93113	-0.258142	3.94232	-0.736963	3.93019	-0.368463
3.94503	-0.216747	3.93362	-0.25928	3.94483	-0.736818	3.93268	-0.369014
3.94752	-0.217437	3.93611	-0.260123	3.94732	-0.737399	3.93517	-0.369564
3.95001	-0.218728	3.93864	-0.260617	3.94982	-0.738975	3.93771	-0.369843
3.9525	-0.22002	3.94113	-0.260909	3.95232	-0.741214	3.9402	-0.370122
3.95499	-0.221312	3.94362	-0.260506	3.95482	-0.74364	3.94269	-0.3704
3.95753	-0.222414	3.94611	-0.259699	3.95733	-0.747494	3.94518	-0.370288
3.96002	-0.223445	3.9486	-0.259405	3.95982	-0.748779	3.94767	-0.370398
3.96251	-0.224546	3.95114	-0.25911	3.96232	-0.751057	3.95021	-0.370732
3.965	-0.226832	3.95363	-0.258467	3.96482	-0.753482	3.9527	-0.371009
3.96749	-0.22931	3.95612	-0.258176	3.96732	-0.756754	3.95519	-0.372006
3.97002	-0.231596	3.95861	-0.257737	3.96983	-0.761953	3.95768	-0.373004
3.97251	-0.233881	3.9611	-0.256747	3.97234	-0.764088	3.96017	-0.374001
3.975	-0.236167	3.96364	-0.255461	3.97483	-0.76823	3.96271	-0.374859
3.97749	-0.238535	3.96613	-0.254176	3.97732	-0.772579	3.9652	-0.375578
3.97998	-0.241015	3.96862	-0.252891	3.97986	-0.776722	3.96769	-0.376077
3.98252	-0.242805	3.97111	-0.251605	3.98235	-0.78072	3.97018	-0.376573
3.98501	-0.243411	3.9736	-0.250815	3.98484	-0.784717	3.97267	-0.37638
3.9875	-0.243754	3.97614	-0.249033	3.98733	-0.787079	3.9752	-0.375467
3.98999	-0.244058	3.97863	-0.24749	3.98982	-0.788153	3.97769	-0.374638
3.99248	-0.244058	3.98112	-0.2465	3.99236	-0.787942	3.98018	-0.373362
3.99502	-0.243757	3.98361	-0.246151	3.99485	-0.787028	3.98267	-0.37295
3.99751	-0.243675	3.9861	-0.246151	3.99734	-0.786821	3.98516	-0.372231
4	-0.24344	3.98864	-0.246151	3.99983	-0.786469	3.9877	-0.372316
4.00249	-0.243136	3.99113	-0.246151	4.00232	-0.786613	3.99019	-0.372316
4.00498	-0.243136	3.99362	-0.246006	4.00486	-0.786759	3.99268	-0.37273
4.00752	-0.243205	3.99611	-0.246355	4.00735	-0.787257	3.99517	-0.372646
4.01001	-0.243357	3.9986	-0.24603	4.00984	-0.788252	3.99766	-0.372422
4.0125	-0.243662	4.00114	-0.245366	4.01233	-0.788958	4.0002	-0.372063
[truncated: 10,184 more rows]

## Sheet: DLS traces
R(nm)	% Intensity shoulder	R(nm)	% Intensity peak
0.01679	0.02106	0.01679	0
0.02131	0.03156	0.02131	0
0.02704	0.0509	0.02704	0
0.03431	0.06772	0.03431	0
0.04354	0.06266	0.04354	0
0.05525	0.02676	0.05525	0
0.07011	0	0.07011	0
0.08898	0	0.08898	0
0.11291	0	0.11291	0
0.14329	0	0.14329	0
0.18183	0	0.18183	0
0.23075	0	0.23075	0
0.29282	0	0.29282	0
0.37159	0	0.37159	0
0.47155	0.09199	0.47155	0
0.5984	0.52263	0.5984	0
0.75937	0.9862	0.75937	0
0.96365	1.29694	0.96365	2.19792
1.22288	1.43988	1.22288	2.89888
1.55184	1.52792	1.55184	0
1.9693	1.72774	1.9693	0
2.49906	2.17814	2.49906	0
3.17133	2.92886	3.17133	0
4.02444	3.92023	4.02444	0
5.10705	5.00704	5.10705	0
6.48089	6.01175	6.48089	3.6628
8.2243	6.78285	8.2243	7.76275
10.4367	7.23576	10.4367	6.22714
13.2443	7.36403	13.2443	0.31988
16.8071	7.2226	16.8071	0
21.3283	6.89495	21.3283	0
27.0658	6.45959	27.0658	0
34.3467	5.96728	34.3467	0
43.5863	5.43387	43.5863	0
55.3113	4.84694	55.3113	0
70.1905	4.18107	70.1905	0
89.0724	3.41604	89.0724	10.4547
113.034	2.55416	113.034	23.4147
143.441	1.63681	143.441	25.9896
182.027	0.76538	182.027	15.5885
230.994	0.13172	230.994	0.98031
293.133	0	293.133	0
371.989	0	371.989	0
472.056	0	472.056	0
599.044	0	599.044	0
760.191	0	760.191	0
964.689	0	964.689	0
1224.2	0	1224.2	0
1553.52	0	1553.52	0
1971.43	0	1971.43	0
2501.76	0	2501.76	0
3174.75	0	3174.75	0
4028.78	0	4028.78	0
5112.56	0	5112.56	0
6487.88	0.00542	6487.88	0
8233.17	0.09574	8233.17	0
10448	0.19477	10448	0
13258.5	0.26965	13258.5	0
16825.2	0.31359	16825.2	0
21351.3	0.32781	21351.3	0.50291
